# Supplementary material for: Methodological Challenges in the Application of QSAR Models for Chemical Prioritization and Toxicity Assessment: A Case Study on Aryl Hydrocarbon Receptor Activity in Environmental Pollutant Mixtures
Source: ACS Environ Au. 2026 Jan 21;6(2):295–309. doi: 10.1021/acsenvironau.5c00224 (PMC13003357; doi:10.1021/acsenvironau.5c00224)
Supplement: Supplementary file 2 [file vg5c00224_si_002.xlsx]

## Sheet: Introduction
	Supplementary Material 2
	Methodological Challenges in the Application of QSAR Models for Chemical Prioritization and Toxicity Assessment: A Case Study on Aryl Hydrocarbon Receptor Activity in environmental pollutant mixtures
	Jiří Komprda, Katarína Lörinczová, Zuzana Toušová, Marie Smutná, Soňa Smetanová, Klára Komprdová, Klára Hilscherová
	RECETOX, Faculty of Science, Masaryk University, Kotlarska 2, Brno, Czech Republic
	*Correspondence addressed to: Klára Komprdová (klara.komprdova@recetox.muni.cz) and Klára Hilscherová (klara.hilscherova@recetox.muni.cz)
	Contents
	A1.	Curated data set used for training QSAR models
	A2.	Results of experimental testing; Comparison of AhR activity predictions from the Danish (Q)SAR database (http://qsar.food.dtu.dk) for 164 compounds detected in the Danube River with the results of our QSAR model and available information from literature search
	A3.	Calculations of the AhR effect explicability before and after the application of the QSAR model using two scenarios for 2 sampler types (HLB and SR samplers)
	A4.	Comparison of results from experimental testing of compounds from Goya-Jorge et al. (2020) and predictions from our QSAR model in two categories of AhR activity (Inactive/Active)

## Sheet: A1. Final_dataset
A1. Curated data set used for training QSAR models
The ToxCast database by the US EPA (https://comptox.epa.gov/dashboard/; version 2.1.1; downloaded in August 2022) was the source of experimental data.
AhR activity categories were classified according to EC25; Inactive (EC25>1000 µM), Low activity (EC25=11 - 100 µM), Medium activity (EC25=2.04 - 10 µM) and High activity (EC25=0.0001 – 2.03 µM).
CAS	Name	AhR agonism category EC25			Legend
171866-31-2	CP-283097	Low			NA	Not Active
15457-05-3	Fluorodifen	Low
95-69-2	4-Chloro-2-methylaniline	Low
324-93-6	4'-Fluoro-4-aminodiphenyl	Low
1641-17-4	Mexenone	Low
613-13-8	2-Aminoanthracene	Low
23564-06-9	Thiophanate	Low
396-01-0	Triamterene	Low
74-31-7	N,N'-Diphenyl-p-phenylenediamine	Low
89-25-8	1-Phenyl-3-methyl-5-pyrazolone	Low
192-97-2	Benzo(e)pyrene	Low
38194-50-2	Sulindac	Low
5464-79-9	2-Amino-4-methoxybenzothiazole	Low
104054-27-5	Atipamezole	Low
30124-94-8	Disperse Red 82	Low
94-14-4	Isocaine	Low
184475-35-2	Gefitinib	Low
27314-13-2	Norflurazon	Low
1937-19-5	Aminoguanidine hydrochloride	Low
127308-82-1	Zamifenacin	Low
104-66-5	1,2-Diphenoxyethane	Low
56-38-2	Parathion	Low
59-63-2	Isocarboxazid	Low
102280-49-9	Tramazoline tosylate	Low
57609-64-0	1,3-Propanediol, bis(4-aminobenzoate)	Low
553-53-7	Nicotinic acid hydrazide	Low
709-98-8	Propanil	Low
1707-15-9	Metazide	Low
6632-68-4	6-Amino-1,3-dimethyl-5-nitrosouracil	Low
149-30-4	2-Mercaptobenzothiazole	Low
113136-77-9	Cyclanilide	Low
2104-09-8	2-Amino-4-(p-nitrophenyl)thiazole	Low
108-45-2	1,3-Benzenediamine	Low
35838-58-5	Etazolate hydrochloride	Low
2492-26-4	Sodium 2-mercaptobenzothiolate	Low
106-47-8	4-Chloroaniline	Low
2016-88-8	Amiloride hydrochloride	Low
141-86-6	2,6-Diaminopyridine	Low
38083-17-9	Climbazole	Low
314-40-9	Bromacil	Low
99-55-8	C,I, Azoic Diazo Component 12	Low
1918-02-1	Picloram	Low
43121-43-3	Triadimefon	Low
96182-53-5	Tebupirimfos	Low
99-07-0	3-Dimethylaminophenol	Low
72318-55-9	Indorenate hydrochloride	Low
40596-69-8	Methoprene	Low
108-80-5	Cyanuric acid	Low
315-18-4	Mexacarbate	Low
93-46-9	N,N'-Di-2-naphthyl-p-phenylenediamine	Low
62-31-7	Dopamine hydrochloride	Low
57018-04-9	Tolclofos-methyl	Low
3165-93-3	4-Chloro-2-methylaniline hydrochloride	Low
81-84-5	1H,3H-Naphtho(1,8-cd)pyran-1,3-dione	Low
79-19-6	Thiosemicarbazide	Low
1746-81-2	Monolinuron	Low
34643-46-4	Prothiofos	Low
82586-52-5	Moexipril hydrochloride	Low
53112-28-0	Pyrimethanil	Low
20265-97-8	p-Anisidinium chloride	Low
92-67-1	4-Biphenylamine	Low
134-29-2	2-Methoxyaniline hydrochloride	Low
103-31-1	4-Styrylpyridine	Low
3160-37-0	Piperonal acetone	Low
527-20-8	Pentachloroaniline	Low
127-25-3	Methyl abietate	Low
80-33-1	Chlorfenson	Low
494-19-9	10,11-Dihydro-5H-dibenz[b,f]azepine	Low
34123-59-6	Isoproturon	Low
4822-44-0	Thioglycolic acid anilide	Low
101-37-1	2,4,6-Tris(allyloxy)-1,3,5-triazine	Low
5315-79-7	1-Hydroxypyrene	Low
133-18-6	Phenethyl anthranilate	Low
208-96-8	Acenaphthylene	Low
602-87-9	5-Nitroacenaphthene	Low
23422-53-9	Formetanate hydrochloride	Low
4901-51-3	2,3,4,5-Tetrachlorophenol	Medium
25803-14-9	Clometacine	Low
103-30-0	trans-Stilbene	Low
6521-29-5	Pentylparaben	Low
485-47-2	Ninhydrin	Low
330-54-1	Diuron	Low
90-30-2	N-Phenyl-1-naphthylamine	Low
28730-17-8	Methfuroxam	Low
33089-61-1	Amitraz	Low
92-15-9	N-(2-Methoxyphenyl)-3-oxobutanamide	Low
10605-21-7	Carbendazim	Low
84243-58-3	Imazodan	Low
98-29-3	4-tert-Butylcatechol	Low
136-95-8	2-Aminobenzothiazole	Low
17804-35-2	Benomyl	Low
5930-28-9	4-Amino-2,6-dichlorophenol	Low
92-70-6	3-Hydroxy-2-naphthoic acid	Low
61-80-3	Zoxazolamine	Low
21609-90-5	Leptophos	Low
22978-25-2	2-Chloro-5-nitro-N-phenylbenzamide	Low
14816-18-3	Phoxim	Medium
1972-08-3	Tetrahydrocannabinol	Low
105-11-3	p-Benzoquinone dioxime	Low
95-64-7	3,4-Dimethylaniline	Low
152946-68-4	Nolatrexed dihydrochloride	Low
55-38-9	Fenthion	Low
823-40-5	2,6-Toluenediamine	Low
2107-76-8	5,7-Dihydroxy-4-methylcoumarin	Low
106-40-1	4-Bromoaniline	Low
97-17-6	Dichlofenthion	Medium
18480-53-0	3,4-Dichloro-5-isothiazolecarboxylic acid	Low
18854-01-8	Isoxathion	High
18851-33-7	1,10-Phenanthroline hydrochloride hydrate	Low
2921-88-2	Chlorpyrifos	Medium
95-33-0	N-Cyclohexyl-2-benzothiazolesulfenamide	Low
136381-85-6	Lintitript	Low
3766-60-7	Buturon	Low
17737-65-4	Clonixin	Low
10287-53-3	Parbenate	Low
1918-18-9	Swep	Low
2510-55-6	9-Cyanophenanthrene	Low
120-37-6	3-Ethylamino-4-methylphenol	Low
91-76-9	6-Phenyl-1,3,5-triazine-2,4-diamine	Low
93957-55-2	Fluvastatin sodium	Low
129630-19-9	Pyraflufen-ethyl	Low
54965-21-8	Albendazole	Medium
25059-80-7	Benazolin-ethyl	Low
2164-09-2	Chloranocryl	Low
131-54-4	2,2'-Dihydroxy-4,4'-dimethoxybenzophenone	Low
607-35-2	8-Nitroquinoline	Low
54-12-6	DL-Tryptophan	Low
2039-76-1	3-Acetylphenanthrene	Low
13014-24-9	1,2-Dichloro-4-(trichloromethyl)benzene	Low
61213-25-0	Flurochloridone	Low
781-73-7	2-Acetylfluorene	Low
55-06-1	3,5,3â€˛-Triiodo-L-thyronine monosodium salt	Medium
35943-35-2	Tricirbine	Low
114856-44-9	Oberadilol	Low
35575-96-3	Azamethiphos	Low
495-48-7	Azoxybenzene	Low
16452-01-0	3-Methoxy-4-methylaniline	Low
1477-42-5	2-Amino-4-methylbenzothiazole	Low
57149-07-2	Naftopidil	Low
4394-05-2	Nixylic acid	Low
6358-64-1	2,5-Dimethoxy-4-chloroaniline	Medium
129-56-6	Anthra(1,9-cd)pyrazol-6(2H)-one	Low
20265-96-7	4-Chloroaniline hydrochloride	Low
95-76-1	3,4-Dichloroaniline	Low
17617-23-1	Flurazepam	Low
4394-04-1	Metanixin	Low
534-85-0	2-Aminodiphenylamine	Medium
82-86-0	Acenaphthenequinone	Low
84-54-8	2-Methylanthraquinone	Low
2595-54-2	Mecarbam	Medium
25875-51-8	Robenidine	Low
5234-68-4	Carboxin	Low
93957-54-1	Fluvastatin	Low
92-06-8	1,1':3',1''-Terphenyl	Low
130-26-7	Clioquinol	Medium
933-78-8	2,3,5-Trichlorophenol	Low
50-44-2	6-Mercaptopurine	Low
95-71-6	Methylhydroquinone	Low
63-25-2	Carbaryl	Low
6344-67-8	3-Hydroxyfluorene	Low
6112-76-1	6-Mercaptopurine monohydrate	Low
2310-17-0	Phosalone	Medium
139-65-1	4,4'-Thiodianiline	Low
131-03-3	Rauwolscine	Low
2759-71-9	Cypromid	Low
363-17-7	N-(2-Fluorenyl)-2,2,2-trifluoroacetamide	Low
898128-45-5	2-[(4-Chloro-3-methylphenyl)amino]benzoic acid	Low
1817-73-8	2-Bromo-4,6-dinitroaniline	Low
85-83-6	C,I, Solvent Red 24	Low
121552-61-2	Cyprodinil	Low
97-32-5	4-Methoxy-3-nitro-N-phenylbenzamide	Low
19952-47-7	4-Chlorobenzothiazol-2-ylamine	Medium
17026-81-2	3-Amino-4-ethoxyacetanilide	Low
482-44-0	Imperatorin	Medium
27848-84-6	Nicergoline	Low
120-46-7	1,3-Diphenyl-1,3-propanedione	Low
6285-57-0	2-Amino-6-nitrobenzothiazole	Low
3878-19-1	Fuberidazole	Medium
87-29-6	Cinnamyl anthranilate	Low
53-96-3	2-Acetylaminofluorene	Low
136470-78-5	Abacavir	Medium
135-19-3	2-Naphthalenol	Low
1744-22-5	6-(Trifluoromethoxy)-2-Benzothiazolamine	Medium
511-45-5	Pridinol	Low
57648-21-2	Timiperone	Low
91-61-2	6-Methyl-1,2,3,4-tetrahydroquinoline	Low
52253-69-7	2-Amino-4-phenylthiazole hydrobromide hydrate	Low
100-22-1	N,N,N',N'-Tetramethyl-p-phenylenediamine	Low
15387-18-5	Fezatione	Low
87-17-2	Salicylanilide	Low
132-66-1	Naptalam	Medium
330-55-2	Linuron	Medium
156-51-4	Phenylethylhydrazine sulfate	Medium
134-32-7	1-Naphthylamine	Medium
5131-60-2	4-Chloro-1,3-diaminobenzene	Medium
15310-01-7	Benodanil	Medium
63449-68-3	Naphthalen-2-yl 2-aminobenzoate	Low
285983-48-4	Doramapimod	Medium
58-00-4	Apomorphine	Medium
540-23-8	4-Methylaniline hydrochloride	Medium
151767-02-1	Montelukast sodium	Medium
2243-62-1	1,5-Naphthalenediamine	Medium
452-86-8	4-Methylcatechol	Medium
5495-84-1	2-(Propan-2-yl)-9H-thioxanthen-9-one	Medium
2835-95-2	5-Amino-2-methylphenol	Medium
91-59-8	2-Naphthylamine	Medium
95-85-2	2-Amino-4-chlorophenol	Medium
92-87-5	C,I, Azoic Diazo Component 112	Low
90-15-3	1-Naphthol	Medium
1747-60-0	6-Methoxy-2-benzothiazolamine	Medium
153-78-6	2-Aminofluorene	Medium
1465-25-4	N-(1-Naphthyl)ethylenediamine dihydrochloride	Low
58338-59-3	Dianiline	Medium
24017-47-8	Triazophos	High
526-18-1	Osalmid	Medium
605-32-3	2-Hydroxyanthraquinone	Low
95-80-7	2,4-Diaminotoluene	Medium
135-57-9	2,2'-Dibenzoylaminodiphenyl disulfide	Medium
2693-46-1	3-Aminofluoranthene	High
138786-67-1	Pantoprazole sodium	Medium
31431-39-7	Mebendazole	Medium
2687-25-4	2,3-Diaminotoluene	Medium
84-51-5	2-Ethylanthraquinone	Medium
218-01-9	Chrysene	Medium
79069-94-6	Fanetizole	Medium
81-54-9	Purpurin	Medium
95-84-1	2-Amino-4-methylphenol	Medium
2440-22-4	2-(2H-Benzotriazol-2-yl)-4-methylphenol	Medium
521-35-7	Cannabinol	Medium
29876-14-0	Nicotredole	Medium
43210-67-9	Fenbendazole	Medium
6402-23-9	Ethacridine lactate hydrate	Medium
1081-34-1	alpha-Terthiophene	Medium
76180-96-6	2-Amino-3-methyl-3H-imidazo[4,5-f]quinoline	Medium
63845-42-1	Indalpine hydrochloride	Medium
58-27-5	Menadione	Medium
2113-61-3	4-Biphenylamine hydrochloride	Medium
606-37-1	1,3-Dinitronaphthalene	Medium
18691-97-9	Methabenzthiazuron	Medium
131-09-9	2-Chloroanthraquinone	Medium
81-16-3	2-Amino-1-naphthalenesulfonic acid	Medium
480-40-0	Chrysin	Medium
135-88-6	N-Phenyl-2-naphthylamine	Medium
13360-45-7	Chlorbromuron	Medium
5591-49-1	Anilamate	Medium
26097-80-3	Cambendazole	Medium
81-83-4	1H-Benzo[de]isoquinoline-1,3(2H)-dione	Medium
57-97-6	7,12-Dimethylbenz(a)anthracene	Medium
6109-97-3	3-Amino-9-ethylcarbazole hydrochloride	High
5834-17-3	2-Methoxy-3-aminodibenzofuran	Medium
61445-50-9	2,3',4,4'-Tetrahydroxybenzophenone	Medium
61702-44-1	2-Chloro-1,4-diaminobenzene sulfate (1:1)	Medium
103577-45-3	Lansoprazole	Medium
115103-85-0	MK-571 sodium	Medium
60-11-7	C,I, Solvent Yellow 2	Medium
491-80-5	Biochanin A	Medium
136-40-3	Phenazopyridine hydrochloride	Medium
518-82-1	Emodin	Medium
132-32-1	3-Amino-9-ethylcarbazole	High
94-45-1	2-Amino-6-ethoxybenzothiazole	High
304-20-1	Hydralazine hydrochloride	Low
131341-86-1	Fludioxonil	Medium
6051-87-2	5,6-Benzoflavone	High
130-16-5	Cloxyquin	Medium
27199-40-2	Pifexole	Medium
496-72-0	3,4-Diaminotoluene	High
26130-02-9	Frentizole	Medium
609-20-1	2,6-Dichloro-1,4-benzenediamine	Medium
3331-46-2	9,10-Dihydrobenzo[a]pyren-7(8H)-one	High
81-64-1	1,4-Dihydroxyanthracene-9,10-dione	High
91-94-1	3,3'-Dichlorobenzidine	Medium
485-72-3	Formononetin	Medium
204005-46-9	SU-5416	High
84-12-8	Phanquinone	Medium
525-82-6	Flavone	High
31430-18-9	Nocodazole	Medium
56-55-3	Benz(a)anthracene	High
842-07-9	C,I, Solvent Yellow 14	High
135-62-6	3-Hydroxy-2-naphthoic o-anisidide	High
532-82-1	C,I, Basic Orange 2	High
41372-20-7	Apomorphine hydrochloride	High
79622-59-6	Fluazinam	High
117-80-6	Dichlone	High
612-83-9	3,3'-Dichlorobenzidine dihydrochloride	High
87-10-5	Tribromsalan	Medium
183321-74-6	Erlotinib	High
81-49-2	1-Amino-2,4-dibromoanthraquinone	High
87-86-5	Pentachlorophenol	Low
130-17-6	2-(4-Aminophenyl)-6-methylbenzothiazole sulfonic acid	High
54827-17-7	3,3',5,5'-Tetramethylbenzidine	Medium
15686-72-3	Tibrofan	High
94-62-2	Piperine	High
205-99-2	Benzo(b)fluoranthene	High
1197334-04-5	SB 206553 hydrochloride	High
117-79-3	2-Aminoanthraquinone	High
55-80-1	3'-Methyl-4-(dimethylamino)azobenzene	High
4433-79-8	4'-Chloro-2',5'-dimethoxyacetoacetanilide	High
110235-47-7	Mepanipyrim	High
82-28-0	1-Amino-2-methylanthraquinone	High
63041-77-0	7-Methylbenzo(a)pyrene	High
75706-12-6	Leflunomide	High
56-49-5	3-Methylcholanthrene	High
97-56-3	o-Aminoazotoluene	High
1154-59-2	3,5-Dichlorosalicyl-3,4-dichloroanilide	High
35367-38-5	Diflubenzuron	High
207-08-9	Benzo(k)fluoranthene	High
934-00-9	3-Methoxycatechol	Low
27007-85-8	Spiclomazine hydrochloride	Medium
15299-99-7	Napropamide	Low
61-73-4	Methylene blue	High
633-65-8	Berberine chloride	Medium
7220-79-3	Methylene Blue trihydrate	High
1480-19-9	Fluanisone	Low
101530-10-3	Lanoconazole	Low
82186-77-4	Lumefantrine	Low
145858-50-0	Liarozole hydrochloride	High
2740-04-7	Dimefline hydrochloride	Low
212141-54-3	Vatalanib	Medium
148-79-8	Thiabendazole	Low
121-75-5	Malathion	Inactive
84-65-1	Anthraquinone	Inactive
133-11-9	Phenyl 4-aminosalicylate	Inactive
55721-11-4	24R,25-Dihydroxyvitamin D3	Inactive
477-30-5	Colcemid	Inactive
860-22-0	C,I, Acid Blue 74	Inactive
122-99-6	2-Phenoxyethanol	Inactive
54-85-3	Isoniazid	Inactive
5522-43-0	1-Nitropyrene	Inactive
244-63-3	Norharman	Low
961-11-5	Tetrachlorovinphos	Inactive
50-02-2	Dexamethasone	Inactive
638-03-9	3-Methylaniline hydrochloride	Low
404-86-4	Capsaicin	Inactive
4247-02-3	Isobutylparaben	Inactive
613-50-3	6-Nitroquinoline	Inactive
137-19-9	4,6-Dichloro-1,3-benzenediol	Inactive
79-95-8	2,2',6,6'-Tetrachlorobisphenol A	Inactive
319-84-6	alpha-1,2,3,4,5,6-Hexachlorocyclohexane	Inactive
541-69-5	1,3-Benzenediamine dihydrochloride	Low
50-23-7	Hydrocortisone	Inactive
622-51-5	p-Tolylurea	Inactive
613-94-5	Benzoyl hydrazine	Low
6294-89-9	Methyl carbazate	Inactive
107-14-2	Chloroacetonitrile	Inactive
137-17-7	2,4,5-Trimethylaniline	Inactive
533-31-3	Sesamol	Inactive
54150-69-5	2,4-Dimethoxyaniline hydrochloride	Inactive
3131-60-0	6-Azacytidine	Inactive
4998-76-9	Cyclohexylamine hydrochloride	Inactive
59-50-7	4-Chloro-3-methylphenol	Inactive
72-54-8	p,p'-DDD	Inactive
6959-47-3	2-(Chloromethyl)pyridine hydrochloride	Inactive
111-27-3	1-Hexanol	Inactive
101-61-1	4,4'-Methylenebis(N,N-dimethylaniline)	Inactive
305-03-3	Chlorambucil	Inactive
94-20-2	Chlorpropamide	Inactive
150-68-5	Monuron	Inactive
102-50-1	4-Methoxy-2-methylaniline	Inactive
86-30-6	N-Nitrosodiphenylamine	Inactive
91-22-5	Quinoline	Inactive
538-23-8	Tricaprylin	Inactive
108-93-0	Cyclohexanol	Inactive
50-29-3	DDT	Inactive
91-66-7	N,N-Diethylaniline	Inactive
95-14-7	1,2,3-Benzotriazole	Inactive
115-86-6	Triphenyl phosphate	Inactive
304-28-9	2,7-Acetylaminofluorene	Inactive
1825-21-4	Pentachloroanisole	Inactive
120-83-2	2,4-Dichlorophenol	Inactive
78-51-3	Tris(2-butoxyethyl) phosphate	Inactive
122-39-4	Diphenylamine	Inactive
120-72-9	Indole	Low
106-48-9	4-Chlorophenol	Inactive
156-10-5	4-Nitrosodiphenylamine	Inactive
110-17-8	Fumaric acid	Inactive
121-14-2	2,4-Dinitrotoluene	Inactive
76-25-5	Triamcinolone acetonide	Inactive
108-01-0	Dimethylaminoethanol	Inactive
55-98-1	Busulfan	Inactive
95-74-9	3-Chloro-4-methylaniline	Inactive
62-56-6	Thiourea	Inactive
84-66-2	Diethyl phthalate	Inactive
81-07-2	Saccharin	Inactive
58-90-2	2,3,4,6-Tetrachlorophenol	Low
114-26-1	Propoxur	Inactive
88-06-2	2,4,6-Trichlorophenol	Inactive
107-21-1	Ethylene glycol	Inactive
470-82-6	1,8-Cineol	Inactive
92-52-4	Biphenyl	Inactive
57-66-9	Probenecid	Inactive
96-09-3	Styrene oxide	Inactive
119-84-6	3,4-Dihydrocoumarin	Inactive
132-98-9	Penicillin VK	Inactive
142-04-1	Aniline hydrochloride	Inactive
115-28-6	Chlorendic acid	Inactive
99-30-9	Dicloran	Inactive
107-92-6	Butanoic acid	Inactive
75-47-8	Iodoform	Inactive
77-92-9	Citric acid	Inactive
90-43-7	2-Phenylphenol	Inactive
504-88-1	3-Nitropropionic acid	Inactive
88-12-0	vinylpyrrolidone	Inactive
371-40-4	4-Fluoroaniline	Inactive
80-05-7	Bisphenol A	Inactive
106-46-7	1,4-Dichlorobenzene	Inactive
80-46-6	4-(2-Methylbutan-2-yl)phenol	Inactive
4180-23-8	(E)-Anethole	Inactive
56-81-5	Glycerol	Inactive
54-11-5	Nicotine	Inactive
50-28-2	17beta-Estradiol	Inactive
75-99-0	Dalapon	Inactive
94-59-7	Safrole	Inactive
30516-87-1	3'-Azido-3'-deoxythymidine	Inactive
50892-23-4	Pirinixic acid	Inactive
123-33-1	Maleic hydrazide	Inactive
122-34-9	Simazine	Inactive
84-62-8	Diphenyl phthalate	Inactive
139-40-2	Propazine	Inactive
82657-04-3	Bifenthrin	Inactive
90-47-1	Xanthone	Inactive
60-51-5	Dimethoate	Inactive
150-69-6	Dulcin	Inactive
671-16-9	Procarbazine	Inactive
72-33-3	Mestranol	Inactive
115-90-2	Fensulfothion	Inactive
7227-91-0	1-Phenyl-3,3-dimethyltriazene	Inactive
2244-16-8	d-Carvone	Inactive
65-45-2	Salicylamide	Inactive
1083-57-4	3-Hydroxy-4-butyrophenetidide	Inactive
104-13-2	4-Butylaniline	Inactive
92-84-2	Phenothiazine	Inactive
85-68-7	Benzyl butyl phthalate	Inactive
72-43-5	Methoxychlor	Inactive
51-03-6	Piperonyl butoxide	Low
14698-29-4	Oxolinic acid	Inactive
103-03-7	Phenicarbazide	Inactive
140-29-4	Benzyl cyanide	Inactive
67-48-1	Choline chloride	Inactive
97-61-0	2-Methylpentanoic acid	Inactive
101-79-1	4-Chloro-4'-aminodiphenyl ether	Inactive
72-55-9	p,p'-DDE	Inactive
119-47-1	2,2'-Methylenebis(4-methyl-6-tert-butylphenol)	Inactive
120-36-5	Dichlorprop	Inactive
2058-46-0	Oxytetracycline hydrochloride	Inactive
2164-17-2	Fluometuron	Inactive
62-44-2	Phenacetin	Inactive
104-76-7	2-Ethyl-1-hexanol	Inactive
139-13-9	Nitrilotriacetic acid	Inactive
27470-51-5	Suxibuzone	Inactive
7411-49-6	3,3',4,4'-Tetraaminobiphenyl tetrahydrochloride	High
1701-77-5	Methoxyphenylacetic acid	Inactive
94-11-1	2,4-D isopropyl ester	Inactive
930-55-2	N-Nitrosopyrrolidine	Inactive
123-99-9	Nonanedioic acid	Inactive
968-81-0	Acetohexamide	Inactive
50-78-2	Aspirin	Inactive
53-19-0	1-(2-Chlorophenyl)-1-(4-chlorophenyl)-2,2-dichloroethane	Inactive
51481-61-9	Cimetidine	Inactive
637-07-0	Clofibrate	Inactive
51-21-8	5-Fluorouracil	Inactive
60142-96-3	Gabapentin	Inactive
58-93-5	Hydrochlorothiazide	Inactive
50264-69-2	1-(2,4-Dichlorobenzyl)-1H-indazole-3-carboxylic acid	Inactive
98-96-4	Pyrazinamide	Inactive
50-33-9	4-Butyl-1,2-diphenyl-3,5-Pyrazolidinedione	Inactive
18559-94-9	Albuterol	Inactive
64-77-7	Tolbutamide	Inactive
1156-19-0	Tolazamide	Inactive
50-81-7	L-Ascorbic acid	Inactive
52-76-6	Lynestrenol	Inactive
54-31-9	Furosemide	Inactive
59-67-6	Nicotinic acid	Inactive
60-56-0	Methimazole	Inactive
60-80-0	Phenazone	Inactive
68-23-5	Norethynodrel	Inactive
80-08-0	Dapsone	Inactive
97-59-6	Allantoin	Inactive
103-90-2	Acetaminophen	Inactive
121-19-7	4-Hydroxy-3-nitrophenylarsonic acid	Inactive
121-59-5	Carbarsone	Inactive
127-48-0	Trimethadione	Inactive
127-69-5	Sulfisoxazole	Inactive
474-25-9	Chenodeoxycholic acid	Inactive
443-48-1	Metronidazole	Inactive
536-33-4	Ethionamide	Inactive
569-57-3	Chlorotrianisene	Inactive
695-53-4	Dimethadione	Inactive
853-23-6	Dehydroepiandrosterone 3-acetate	Inactive
3778-73-2	Ifosfamide	Inactive
6452-73-9	Oxprenolol hydrochloride	Inactive
15318-45-3	Thiamphenicol	Inactive
22071-15-4	Ketoprofen	Inactive
27912-14-7	Levobunolol hydrochloride	Inactive
41340-25-4	Etodolac	Inactive
55268-74-1	Praziquantel	Inactive
98319-26-7	Finasteride	Inactive
68-89-3	Dipyrone	Inactive
471-53-4	Glycyrrhetinic acid	Inactive
476-66-4	Ellagic acid	Inactive
51-55-8	Atropine	Inactive
58-55-9	Theophylline	Inactive
88107-10-2	Tomelukast	Inactive
389-08-2	Nalidixic acid	Inactive
52-68-6	Trichlorfon	Inactive
57-68-1	Sulfamethazine	Inactive
57-41-0	5,5-Diphenylhydantoin	Inactive
616-91-1	N-Acetyl-L-cysteine	Inactive
302-22-7	Chlormadinone acetate	Inactive
51-52-5	6-Propyl-2-thiouracil	Inactive
92-13-7	Pilocarpine	Inactive
61-76-7	Phenylephrine hydrochloride	Inactive
41372-08-1	Methyldopa sesquihydrate	Inactive
6673-35-4	Practolol	Inactive
59-05-2	Methotrexate	Inactive
57-55-6	1,2-Propylene glycol	Inactive
10043-35-3	Boric acid (H3BO3)	Inactive
53-03-2	Prednisone	Inactive
7585-39-9	beta-Cyclodextrin	Inactive
117-84-0	Di-n-octyl phthalate	Inactive
91-20-3	Naphthalene	Inactive
95-50-1	1,2-Dichlorobenzene	Inactive
57-13-6	Urea	Inactive
124-07-2	Octanoic acid	Inactive
71-36-3	1-Butanol	Inactive
86-87-3	1-Naphthaleneacetic acid	Inactive
126-07-8	Griseofulvin	Inactive
56-04-2	6-Methyl-2-thiouracil	Inactive
118-92-3	Anthranilic acid	Inactive
134-62-3	DEET	Inactive
120-78-5	2,2'-Dithiobisbenzothiazole	Inactive
628-02-4	Hexanamide	Inactive
98-01-1	Furfural	Inactive
124-04-9	Hexanedioic acid	Inactive
72-20-8	Endrin	Inactive
117-10-2	Danthron	Inactive
150-76-5	4-Methoxyphenol	Inactive
119-53-9	Benzoin	Inactive
98-95-3	Nitrobenzene	Inactive
79-43-6	Dichloroacetic acid	Inactive
97-53-0	Eugenol	Inactive
104-46-1	Anethole	Inactive
108-46-3	Resorcinol	Inactive
91-64-5	Coumarin	Inactive
57-63-6	17alpha-Ethinylestradiol	Inactive
57-11-4	Octadecanoic acid	Inactive
110-44-1	2E,4E-Hexadienoic acid	Inactive
106-89-8	Epichlorohydrin	Inactive
100-51-6	Benzyl alcohol	Inactive
6533-68-2	Scopolamine hydrobromide trihydrate	Inactive
298-59-9	Methylphenidate hydrochloride	Inactive
98-92-0	Niacinamide	Inactive
53-43-0	Dehydroepiandrosterone	Inactive
135-23-9	Methapyrilene hydrochloride	Inactive
959-24-0	Sotalol hydrochloride	Inactive
608-73-1	1,2,3,4,5,6-Hexachlorocyclohexane	Inactive
56-75-7	Chloramphenicol	Inactive
51-79-6	Urethane	Inactive
52-24-4	Thiotepa	Inactive
141-90-2	Thiouracil	Inactive
86386-73-4	Fluconazole	Inactive
52225-20-4	dl-alpha-Tocopheryl acetate	Inactive
604-75-1	Oxazepam	Inactive
302-17-0	Chloral hydrate	Inactive
98-54-4	4-tert-Butylphenol	Inactive
89-78-1	dl-Menthol	Inactive
37076-68-9	(R)-Tegafur	Inactive
846-50-4	Temazepam	Inactive
15879-93-3	Chloralose	Inactive
50-06-6	Phenobarbital	Inactive
22131-79-9	Alclofenac	Inactive
71-73-8	Thiopental sodium	Inactive
3771-19-5	Nafenopin	Inactive
21626-89-1	Diftalone	Inactive
18699-02-0	4-Acetylaminophenylacetic acid	Inactive
112-27-6	Triethylene glycol	Inactive
57-50-1	Sucrose	Inactive
315-22-0	Monocrotaline	Inactive
57-10-3	Hexadecanoic acid	Inactive
52214-84-3	Ciprofibrate	Inactive
83480-29-9	Voglibose	Inactive
297-76-7	Ethynodiol diacetate	Inactive
50-14-6	Ergocalciferol	Inactive
13171-21-6	Phosphamidon	Inactive
464-45-9	[(1S)-endo]-(-)-Borneol	Inactive
13838-16-9	Enflurane	Inactive
132907-72-3	Ramosetron hydrochloride	Inactive
59721-29-8	Camostat mesylate	Inactive
29975-16-4	Estazolam	Inactive
2955-38-6	Prazepam	Inactive
90-49-3	Ethylphenylacetylurea	Inactive
66-22-8	Uracil	Inactive
26675-46-7	Isoflurane	Inactive
118-61-6	Ethyl salicylate	Inactive
57-43-2	Amobarbital	Inactive
136-23-2	Zinc dibutyldithiocarbamate	Inactive
103-82-2	Phenylacetic acid	Inactive
137-40-6	Sodium propionate	Inactive
110-16-7	Maleic acid	Inactive
102-71-6	Triethanolamine	Inactive
79-20-9	Methyl acetate	Inactive
100-42-5	Styrene	Inactive
117279-73-9	Israpafant	Inactive
109-52-4	Pentanoic acid	Inactive
106-44-5	p-Cresol	Inactive
100-97-0	Methenamine	Inactive
103-83-3	N,N-Dimethylbenzylamine	Inactive
118-55-8	Phenyl salicylate	Inactive
108-95-2	Phenol	Inactive
119-61-9	Benzophenone	Inactive
562-10-7	Doxylamine succinate	Inactive
77191-36-7	Nefiracetam	Inactive
334-48-5	Decanoic acid	Inactive
121-32-4	3-Ethoxy-4-hydroxybenzaldehyde	Inactive
128-37-0	Butylated hydroxytoluene	Inactive
110-85-0	Piperazine	Inactive
443-72-1	(N-6)-Methyladenine	Inactive
554-95-0	1,3,5-Benzenetricarboxylic acid	Inactive
110-57-6	(2E)-1,4-Dichlorobut-2-ene	Inactive
95-06-7	Sulfallate	Inactive
86-86-2	1-Naphthaleneacetamide	Inactive
683-72-7	2,2-Dichloroacetamide	Inactive
999-81-5	Chlormequat chloride	Inactive
114-83-0	1-Acetyl-2-phenylhydrazine	Inactive
79-34-5	1,1,2,2-Tetrachloroethane	Inactive
95-79-4	5-Chloro-2-methylaniline	Inactive
76-57-3	Codeine	Inactive
115-19-5	2-Methyl-3-butyn-2-ol	Inactive
3148-73-0	N,N'-Diacetylhydrazine	Inactive
143-28-2	cis-Oleyl alcohol	Inactive
104-88-1	4-Chlorobenzaldehyde	Inactive
85-44-9	Phthalic anhydride	Inactive
102-09-0	Diphenylcarbonate	Inactive
124-48-1	Chlorodibromomethane	Inactive
99-50-3	3,4-Dihydroxybenzoic acid	Inactive
75-25-2	Bromoform	Inactive
107-18-6	Allyl alcohol	Inactive
54143-56-5	Flecainide acetate	Inactive
1453-82-3	Isonicotinamide	Inactive
21416-67-1	Razoxane	Inactive
14324-55-1	Zinc diethyldithiocarbamate	Inactive
100-75-4	N-Nitrosopiperidine	Inactive
1116-54-7	N-Nitrosodiethanolamine	Inactive
122-60-1	Phenyl glycidyl ether	Inactive
100-61-8	N-Methylaniline	Inactive
611-32-5	8-Methylquinoline	Inactive
62-53-3	Aniline	Inactive
627-05-4	1-Nitrobutane	Inactive
628-94-4	Adipamide	Inactive
79-46-9	2-Nitropropane	Inactive
96-12-8	1,2-Dibromo-3-chloropropane	Inactive
121-91-5	1,3-Benzenedicarboxylic acid	Inactive
54-21-7	Sodium salicylate	Inactive
88-68-6	2-Aminobenzamide	Inactive
111-90-0	2-(2-Ethoxyethoxy)ethanol	Inactive
123-54-6	2,4-Pentanedione	Inactive
96-48-0	4-Butyrolactone	Inactive
1192-28-5	Cyclopentanone oxime	Inactive
81-21-0	Dicyclopentadiene dioxide	Inactive
55-22-1	Isonicotinic acid	Inactive
108-78-1	Melamine	Inactive
98-85-1	alpha-Methylbenzyl alcohol	Inactive
88-96-0	Phthalamide	Inactive
59-33-6	Pyrilamine maleate	Inactive
128-44-9	Sodium saccharin	Inactive
95-63-6	1,2,4-Trimethylbenzene	Inactive
822-87-7	2-Chlorocyclohexanone	Inactive
597-43-3	2,2-Dimethylbutanedioic acid	Inactive
681-57-2	2,2-Dimethylpentanedioic acid	Inactive
629-08-3	Heptanenitrile	Inactive
99-06-9	3-Hydroxybenzoic acid	Inactive
625-28-5	Isovaleronitrile	Inactive
505-48-6	Octanedioic acid	Inactive
594-65-0	2,2,2-Trichloroacetamide	Inactive
638-53-9	Tridecanoic acid	Inactive
112-44-7	Undecanal	Inactive
55-21-0	Benzamide	Inactive
88-26-6	2,6-Di-tert-butyl-4-(hydroxymethyl)phenol	Inactive
78-76-2	2-Bromobutane	Inactive
2303-16-4	Diallate	Inactive
331-39-5	3,4-Dihydroxycinnamic acid	Inactive
598-78-7	2-Chloropropanoic acid	Inactive
79-08-3	Bromoacetic acid	Inactive
75-57-0	Tetramethylammonium chloride	Inactive
52-89-1	l-Cysteine hydrochloride	Inactive
96-13-9	2,3-Dibromopropanol	Inactive
785-30-8	4,4'-Diaminobenzanilide	Inactive
685-91-6	Diethylacetamide	Inactive
93-72-1	2-(2,4,5-Trichlorophenoxy)propionic acid	Inactive
79-40-3	Dithiooxamide	Inactive
120-93-4	Ethylene urea	Inactive
88-73-3	1-Chloro-2-nitrobenzene	Inactive
95-51-2	2-Chloroaniline	Inactive
75-27-4	Bromodichloromethane	Inactive
75-52-5	Nitromethane	Inactive
91-57-6	2-Methylnaphthalene	Inactive
542-88-1	bis(Chloromethyl) ether	Inactive
6138-79-0	Triprolidine hydrochloride monohydrate	Inactive
144-02-5	Sodium barbital	Inactive
5970-45-6	Zinc(II) acetate dihydrate	Inactive
75-89-8	2,2,2-Trifluoroethanol	Inactive
88-99-3	Phthalic acid	Inactive
617-84-5	Diethylformamide	Inactive
67-52-7	Barbituric acid	Inactive
110-88-3	1,3,5-Trioxane	Inactive
107-19-7	Propargyl alcohol	Inactive
111-68-2	Heptylamine	Inactive
112-37-8	Undecanoic acid	Inactive
540-51-2	2-Bromo-1-ethanol	Inactive
634-93-5	2,4,6-Trichloroaniline	Inactive
99-94-5	4-Methylbenzoic acid	Inactive
78-92-2	2-Butanol	Inactive
504-20-1	Phorone	Inactive
71-41-0	1-Pentanol	Inactive
630-20-6	1,1,1,2-Tetrachloroethane	Inactive
79-11-8	Chloroacetic acid	Inactive
80-52-4	1,8-Diamino-p-menthane	Inactive
142-28-9	1,3-Dichloropropane	Inactive
76-01-7	Pentachloroethane	Inactive
1072-67-9	5-Methyl-3-isoxazolamine	Inactive
111-16-0	Heptanedioic acid	Inactive
13010-08-7	N-Butyl-N'-nitro-N-nitrosoguanidine	Inactive
594-72-9	1,1-Dichloro-1-nitroethane	Inactive
108-30-5	Succinic anhydride	Inactive
107-94-8	3-Chloropropanoic acid	Inactive
1125-21-9	2,6,6-Trimethyl-2-cyclohexene-1,4-dione	Inactive
1002-84-2	Pentadecanoic acid	Inactive
108-60-1	bis(2-Chloro-1-methylethyl) ether	Inactive
79-31-2	2-Methylpropanoic acid	Inactive
77439-76-0	3-Chloro-4-(dichloromethyl)-5-hydroxy-2(5H)-furanone	Inactive
78-83-1	2-Methyl-1-propanol	Inactive
1009-61-6	1,4-Diacetylbenzene	Inactive
94-80-4	2,4-D Butyl ester	Inactive
111-70-6	1-Heptanol	Inactive
115-96-8	Tris(2-chloroethyl) phosphate	Inactive
55-18-5	N-Nitrosodiethylamine	Inactive
62-23-7	4-Nitrobenzoic acid	Inactive
68-12-2	N,N-Dimethylformamide	Inactive
110-65-6	2-Butyne-1,4-diol	Inactive
96-45-7	Ethylene thiourea	Inactive
505-52-2	Tridecanedioic acid	Inactive
87-56-9	Mucochloric acid	Inactive
556-52-5	Glycidol	Inactive
120-82-1	1,2,4-Trichlorobenzene	Inactive
121-73-3	1-Chloro-3-nitrobenzene	Inactive
150-78-7	Hydroquinone dimethyl ether	Inactive
100-70-9	2-Pyridinecarbonitrile	Inactive
110-12-3	5-Methyl-2-hexanone	Inactive
1582-09-8	Trifluralin	Inactive
105-53-3	Diethyl propanedioate	Inactive
133-90-4	Chloramben	Inactive
78-42-2	Tris(2-ethylhexyl) phosphate	Inactive
111-87-5	1-Octanol	Inactive
814-80-2	Calcium lactate	Inactive
110-93-0	6-Methyl-5-hepten-2-one	Inactive
108-89-4	4-Methylpyridine	Inactive
112-63-0	Methyl linoleate	Inactive
95-57-8	2-Chlorophenol	Inactive
23950-58-5	Propyzamide	Inactive
106-93-4	1,2-Dibromoethane	Inactive
52918-63-5	Deltamethrin	Inactive
20917-49-1	Nitrosoheptamethyleneimine	Inactive
88-75-5	2-Nitrophenol	Inactive
79-77-6	beta-Ionone	Inactive
100-37-8	N,N-Diethylethanolamine	Inactive
105-55-5	N,N'-Diethylthiourea	Inactive
123-76-2	4-Oxopentanoic acid	Inactive
106-87-6	4-Vinyl-1-cyclohexene dioxide	Inactive
614-00-6	Nitrosomethylaniline	Inactive
141-05-9	Diethyl maleate	Inactive
461-58-5	Cyanoguanidine	Inactive
142-62-1	Hexanoic acid	Inactive
79-06-1	Acrylamide	Inactive
77-79-2	2,5-Dihydrothiophene 1,1-dioxide	Inactive
123-07-9	4-Ethylphenol	Inactive
756-79-6	Dimethyl methylphosphonate	Inactive
86-29-3	Diphenylacetonitrile	Inactive
512-56-1	Trimethyl phosphate	Inactive
99-04-7	3-Methylbenzoic acid	Inactive
110-97-4	Diisopropanolamine	Inactive
93-76-5	2,4,5-Trichlorophenoxyacetic acid	Inactive
111-46-6	Diethylene glycol	Inactive
551-92-8	1,2-Dimethyl-5-nitroimidazole	Inactive
563-47-3	3-Chloro-2-methylpropene	Inactive
102-27-2	N-Ethyl-3-methylaniline	Inactive
62-75-9	N-Nitrosodimethylamine	Inactive
122-42-9	Propham	Inactive
103-85-5	1-Phenyl-2-thiourea	Inactive
94-52-0	6-Nitrobenzimidazole	Inactive
111-42-2	Diethanolamine	Inactive
96-29-7	2-Butanone oxime	Inactive
87-68-3	Hexachloro-1,3-butadiene	Inactive
84-74-2	Dibutyl phthalate	Inactive
23135-22-0	Oxamyl	Inactive
2489-77-2	1,1,3-Trimethyl-2-thiourea	Inactive
90-02-8	Salicylaldehyde	Inactive
94-75-7	2,4-Dichlorophenoxyacetic acid	Inactive
96-05-9	Allyl methacrylate	Inactive
61-82-5	Amitrole	Inactive
120-58-1	Isosafrole	Inactive
105-67-9	2,4-Dimethylphenol	Inactive
1114-71-2	Pebulate	Inactive
116-53-0	2-Methylbutanoic acid	Inactive
121-69-7	N,N-Dimethylaniline	Inactive
111-14-8	Heptanoic acid	Inactive
680-31-9	Hexamethylphosphoramide	Inactive
50594-66-6	Acifluorfen	Inactive
544-63-8	Tetradecanoic acid	Inactive
606-20-2	2,6-Dinitrotoluene	Inactive
3296-90-0	Pentaerythritol dibromide	Inactive
621-64-7	N-Nitrosodi-n-propylamine	Inactive
434-13-9	Lithocholic acid	Inactive
126-73-8	Tributyl phosphate	Inactive
143-22-6	2-[2-(2-Butoxyethoxy)ethoxy]ethanol	Inactive
124-22-1	1-Dodecanamine	Inactive
76-44-8	Heptachlor	Inactive
2409-55-4	4-Methyl-2-tert-butylphenol	Inactive
528-44-9	1,2,4-Benzenetricarboxylic acid	Inactive
122-20-3	Triisopropanolamine	Inactive
131-17-9	Diallyl phthalate	Inactive
103-76-4	1-Piperazineethanol	Inactive
107-41-5	2-Methyl-2,4-pentanediol	Inactive
100-47-0	Benzonitrile	Inactive
91-23-6	1-Methoxy-2-nitrobenzene	Inactive
133-07-3	Folpet	Inactive
592-31-4	N-Butylurea	Inactive
1634-78-2	Malaoxon	Inactive
96-18-4	1,2,3-Trichloropropane	Inactive
536-60-7	4-Isopropylbenzyl alcohol	Inactive
77-71-4	5,5-Dimethylhydantoin	Inactive
58-89-9	Lindane	Inactive
309-00-2	Aldrin	Inactive
111-44-4	Bis(2-chloroethyl) ether	Inactive
105-87-3	Geranyl acetate	Inactive
132-64-9	Dibenzofuran	Inactive
108-94-1	Cyclohexanone	Inactive
828-00-2	Dimethoxane	Inactive
59-89-2	N-Nitrosomorpholine	Inactive
100-64-1	Cyclohexanone oxime	Inactive
143-07-7	Dodecanoic acid	Inactive
689-67-8	6,10-Dimethyl-5,9-undecadiene-2-one	Inactive
110-43-0	2-Heptanone	Inactive
111-71-7	Heptanal	Inactive
127-19-5	N,N-Dimethylacetamide	Inactive
10030-73-6	(E)-Hexadec-9-enoic acid	Inactive
111-69-3	Hexanedinitrile	Inactive
112-30-1	1-Decanol	Inactive
1596-84-5	Daminozide	Inactive
1917-15-3	5-Methyl-2-furancarboxylic acid	Inactive
105-60-2	Caprolactam	Inactive
112-70-9	1-Tridecanol	Inactive
79-24-3	Nitroethane	Inactive
92-69-3	4-Phenylphenol	Inactive
103-23-1	Bis(2-ethylhexyl)hexanedioate	Inactive
96-24-2	3-Chloro-1,2-propanediol	Inactive
120-61-6	Dimethyl terephthalate	Inactive
101-84-8	Diphenyl oxide	Inactive
108-03-2	1-Nitropropane	Inactive
319-85-7	beta-Hexachlorocyclohexane	Inactive
100-00-5	1-Chloro-4-nitrobenzene	Inactive
95-48-7	o-Cresol	Inactive
78-59-1	Isophorone	Inactive
924-16-3	N-Nitrosodibutylamine	Inactive
298-04-4	Disulfoton	Inactive
872-50-4	N-Methyl-2-pyrrolidone	Inactive
142-46-1	2,5-Dithiobiurea	Inactive
6959-48-4	3-(Chloromethyl)pyridine hydrochloride	Inactive
732-26-3	2,4,6-Tris(tert-butyl)phenol	Inactive
91-62-3	6-Methylquinoline	Inactive
140-67-0	Estragole	Inactive
2227-13-6	Tetrasul	Inactive
622-97-9	4-Methylstyrene	Inactive
116-29-0	Tetradifon	Inactive
83-32-9	Acenaphthene	Inactive
65-85-0	Benzoic acid	Inactive
98-86-2	Acetophenone	Inactive
112-05-0	Nonanoic acid	Inactive
99-08-1	3-Nitrotoluene	Inactive
110-94-1	Glutaric acid	Inactive
75-05-8	Acetonitrile	Inactive
1066-30-4	Chromium triacetate	Inactive
531-85-1	Benzidine dihydrochloride	Inactive
139-05-9	Sodium cyclamate	Inactive
140-79-4	Dinitrosopiperazine	Inactive
5632-47-3	N-Nitrosopiperazine	Inactive
6385-58-6	Sodium bithionolate	Inactive
93-91-4	1-Benzoylacetone	Inactive
86-88-4	1-(1-Naphthyl)-2-thiourea	Inactive
107-07-3	2-Chloroethanol	Inactive
532-32-1	Sodium benzoate	Inactive
105-99-7	Dibutyl adipate	Inactive
57-30-7	Phenobarbital sodium	Inactive
82385-42-0	Sodium saccharin hydrate	Inactive
100-10-7	4-Dimethylaminobenzaldehyde	Inactive
75-60-5	Dimethylarsinic acid	Inactive
60-35-5	Acetamide	Inactive
12427-38-2	Maneb	Inactive
143-08-8	1-Nonanol	Inactive
67-68-5	Dimethyl sulfoxide	Inactive
499-83-2	2,6-Pyridinedicarboxylic acid	Inactive
110-40-7	Diethyl decanedioate	Inactive
110-73-6	2-(Ethylamino)ethanol	Inactive
109-77-3	Propanedinitrile	Inactive
60599-38-4	N-Nitrosobis(2-oxopropyl)amine	Inactive
24448-94-0	5,5-Dimethylbarbituric acid	Inactive
3817-11-6	Butyl-N-(4-hydroxybutyl)nitrosamine	Inactive
62-55-5	Thioacetamide	Inactive
112-12-9	2-Undecanone	Inactive
598-55-0	Methyl carbamate	Inactive
141-03-7	Dibutyl butanedioate	Inactive
120-07-0	N-Phenyl diethanolamine	Inactive
88-19-7	o-Toluenesulfonamide	Inactive
78-96-6	1-Amino-2-propanol	Inactive
91-88-3	2-(N-Ethyl-m-toluidino)ethanol	Inactive
91-65-6	N,N-Diethylcyclohexylamine	Inactive
57-39-6	Metepa	Inactive
96-80-0	N,N-Diisopropyl ethanolamine	Inactive
6965-71-5	alpha-(2,5-Dichlorophenoxy)propionic acid	Inactive
124-64-1	Tetramethylolphosphonium chloride	Inactive
92-51-3	1,1'-Bicyclohexyl	Inactive
78-27-3	1-Ethynylcyclohexanol	Inactive
143-16-8	Dihexylamine	Inactive
77-65-6	Carbromal	Inactive
81-15-2	Musk Xylene	Inactive
65-30-5	Nicotine sulfate	Inactive
71-23-8	1-Propanol	Inactive
103-05-9	2-Methyl-4-phenylbutan-2-ol	Inactive
520-45-6	Dehydroacetic acid	Inactive
932-83-2	N-Nitrosohexamethyleneimine	Inactive
102676-31-3	Fadrozole hydrochloride	Inactive
117-81-7	Di(2-ethylhexyl) phthalate	Inactive
59-96-1	Phenoxybenzamine	Inactive
36505-84-7	Buspirone	Inactive
72509-76-3	Felodipine	Inactive
446-72-0	Genistein	Low
4394-00-7	Niflumic acid	Inactive
51-12-7	Nialamide	Inactive
13523-86-9	Pindolol	Inactive
83-43-2	Methylprednisolone	Inactive
84-36-6	Syrosingopine	Inactive
131-53-3	2,2'-Dihydroxy-4-methoxybenzophenone	Inactive
522-97-4	Canadine	Inactive
1177-87-3	Dexamethasone acetate	Inactive
22916-47-8	Miconazole	Low
24815-24-5	Rescinnamine	Inactive
33005-95-7	Tiaprofenic acid	Inactive
36330-85-5	Fenbufen	Inactive
42971-09-5	Vinpocetine	Inactive
55142-85-3	Ticlopidine	Inactive
75695-93-1	Isradipine	Inactive
83919-23-7	Mometasone furoate	Inactive
95233-18-4	Atovaquone	Medium
70-70-2	Paroxypropione	Inactive
83-73-8	Iodoquinol	Inactive
53902-12-8	2-[[(E)-3-(3,4-Dimethoxyphenyl)prop-2-enoyl]amino]benzoic acid	Low
452-35-7	Ethoxzolamide	Inactive
129453-61-8	Fulvestrant	Inactive
64-86-8	Colchicine	Inactive
4350-09-8	L-5-Hydroxytryptophan	Low
95-95-4	2,4,5-Trichlorophenol	Inactive
102625-70-7	Pantoprazole	Inactive
773-76-2	Chloroxine	Inactive
33755-46-3	Dexamethasone valerate	Inactive
67-97-0	Vitamin D3	Inactive
91161-71-6	Terbinafine	Inactive
846-49-1	Lorazepam	Inactive
18046-21-4	Fentiazac	Low
5466-77-3	Octinoxate	Inactive
19356-17-3	Calcifediol	Inactive
62658-63-3	Bopindolol	Inactive
378-44-9	Betamethasone	Inactive
107753-78-6	Zafirlukast	Inactive
886-86-2	Ethyl 3-aminobenzoate methanesulfonic acid salt	Low
56287-74-2	Afloqualone	Low
68302-57-8	Amlenanox	High
127-31-1	Fludrocortisone	Inactive
77-90-7	Acetyl tributyl citrate	Inactive
87848-99-5	Acrivastine	Inactive
5534-02-1	Betamethasone butyrate propionate	Inactive
99614-02-5	Ondansetron	Inactive
1597-82-6	Paramethasone acetate	Inactive
53164-05-9	Acemetacin	Inactive
77-19-0	Dicyclomine	Inactive
5493-45-8	Bis(2,3-epoxypropyl) cyclohexane-1,2-dicarboxylate	Inactive
62-50-0	Ethyl methanesulfonate	Inactive
944-22-9	Fonofos	Inactive
554-84-7	3-Nitrophenol	Inactive
479-13-0	Coumestrol	Inactive
6287-38-3	3,4-Dichlorobenzaldehyde	Inactive
101-39-3	2-Methylcinnamic aldehyde	Inactive
102-07-8	Diphenylurea	Low
577-59-3	2-Nitroacetophenone	Inactive
90-51-7	6-Amino-4-hydroxynaphthalene-2-sulfonic acid	Inactive
118-90-1	2-Methylbenzoic acid	Inactive
119-32-4	4-Methyl-3-nitroaniline	Low
68085-85-8	alpha-Cyhalothrin	Inactive
98-09-9	Benzenesulfonyl chloride	Inactive
24370-25-0	2-Benzimidazolylurea	Inactive
89-40-7	4-Nitrophthalimide	Inactive
108-69-0	3,5-Dimethylaniline	Low
91-68-9	3-Diethylaminophenol	Inactive
69409-94-5	Fluvalinate	Inactive
68-36-0	1,4-Bis(trichloromethyl)benzene	Inactive
104-55-2	3-Phenylprop-2-enal	Inactive
15121-84-3	2-(2-Nitrophenyl)ethanol	Inactive
101-18-8	3-Hydroxy-N-phenylaniline	Inactive
3101-60-8	tert-Butyl phenyl glycidyl ether	Inactive
538-74-9	Benzyl sulfide	Inactive
600-25-9	1-Chloro-1-nitropropane	Inactive
603-50-9	Bisacodyl	Inactive
610-14-0	2-Nitrobenzoyl chloride	Inactive
79-27-6	1,1,2,2-Tetrabromoethane	Inactive
87-60-5	3-Chloro-2-methylaniline	Inactive
99-09-2	3-Nitroaniline	Inactive
1085-12-7	Heptyl p-hydroxybenzoate	Inactive
611-99-4	4,4'-Dihydoxybenzophenone	Inactive
14868-03-2	Bis(4-hydroxyphenyl)-2,2-dichloroethylene	Inactive
2531-84-2	2-Methylphenanthrene	Inactive
75-95-6	Pentabromoethane	Inactive
20098-48-0	3,4,5-Trichloronitrobenzene	Inactive
603-83-8	2-Methyl-3-nitroaniline	Inactive
6088-51-3	6-Hydroxy-2-naphthyl disulfide	Inactive
2818-69-1	5-Chloro-2-methyl-1H-benzimidazole	Low
536-90-3	3-Methoxyaniline	Inactive
504-29-0	2-Aminopyridine	Inactive
102-28-3	3-Aminoacetanilide	Inactive
537-92-8	N-Acetyl-m-toluidine	Inactive
879-39-0	2,3,4,5-Tetrachloronitrobenzene	Inactive
95-31-8	N-tert-Butyl-2-benzothiazolesulfenamide	Low
2493-84-7	4-Octyloxybenzoic acid	Inactive
89-69-0	2,4,5-Trichloronitrobenzene	Inactive
605-71-0	1,5-Dinitronaphthalene	Inactive
621-33-0	3-Ethoxyaniline	Inactive
94-70-2	2-Ethoxyaniline	Inactive
95-78-3	2,5-Dimethylaniline	Inactive
622-20-8	1,2-Bis(phenylthio)ethane	Inactive
29927-08-0	2-Amino-5,6-dimethylbenzothiazole	High
478-43-3	Rhein	Inactive
1562-94-3	4,4'-Dimethoxyazoxybenzene	Low
620-92-8	Bis(4-hydroxyphenyl)methane	Inactive
488-41-5	Dibromomannitol	Inactive
835-11-0	2,2'-Dihydroxybenzophenone	Inactive
79-94-7	3,3',5,5'-Tetrabromobisphenol A	Inactive
5407-04-5	Dimethylaminopropyl chloride hydrochloride	Inactive
94-81-5	MCPB	Inactive
834-12-8	Ametryn	Inactive
1689-84-5	Bromoxynil	Inactive
108-65-6	1-Methoxy-2-propyl acetate	Low
106-14-9	12-Hydroxyoctadecanoic acid	Inactive
122-57-6	Methyl styryl ketone	Inactive
95-65-8	3,4-Dimethylphenol	Inactive
89-57-6	5-Aminosalicylic acid	Inactive
13071-79-9	Terbufos	Inactive
93-65-2	Mecoprop	Inactive
36734-19-7	Iprodione	Medium
150-13-0	4-Aminobenzoic acid	Inactive
89-32-7	1H,3H-Benzo(1,2-c:4,5-c')difuran-1,3,5,7-tetrone	Inactive
80-09-1	4,4'-Sulfonyldiphenol	Inactive
91-44-1	7-Diethylamino-4-methylcoumarin	Inactive
112-52-7	1-Chlorododecane	Inactive
107-98-2	1-Methoxy-2-propanol	Inactive
92-48-8	6-Methyl coumarin	Inactive
121-17-5	4-Chloro-3-nitrobenzotrifluoride	Inactive
206-44-0	Fluoranthene	Inactive
123-77-3	Azodicarbonamide	Inactive
934-32-7	2-Aminobenzimidazole	Low
98-11-3	Benzenesulfonic acid	Inactive
87-25-2	Ethyl anthranilate	Inactive
1929-82-4	Nitrapyrin	Inactive
89-62-3	4-Methyl-2-nitroaniline	Inactive
886-50-0	Terbutryn	Inactive
118-56-9	3,3,5-Trimethylcyclohexyl salicylate	Inactive
144-62-7	Oxalic acid	Inactive
10453-86-8	Resmethrin	Inactive
106-65-0	Dimethyl succinate	Inactive
120-12-7	Anthracene	Inactive
108-42-9	3-Chloroaniline	Inactive
85-70-1	Butylphthalyl butylglycolate	Inactive
111-96-6	Diethylene glycol dimethyl ether	Inactive
99-96-7	4-Hydroxybenzoic acid	Inactive
123-09-1	4-Chlorophenyl methyl sulfide	Inactive
28249-77-6	Thiobencarb	Inactive
80-43-3	Dicumyl peroxide	Inactive
108-83-8	Diisobutyl ketone	Inactive
119-90-4	C,I, Disperse Black 6	Inactive
78-40-0	Triethyl phosphate	Inactive
101200-48-0	Tribenuron-methyl	Inactive
191-24-2	Benzo(g,h,i)perylene	Inactive
60-82-2	3-(4-Hydroxyphenyl)-1-(2,4,6-trihydroxyphenyl)propan-1-one	Inactive
81-48-1	D&C Violet 2	Inactive
552-89-6	2-Nitrobenzaldehyde	Inactive
555-16-8	4-Nitrobenzaldehyde	Inactive
110-80-5	2-Ethoxyethanol	Inactive
88-72-2	2-Nitrotoluene	Inactive
111-76-2	2-Butoxyethanol	Inactive
94-28-0	Triethylene glycol bis(2-ethylhexanoate)	Inactive
120-47-8	Ethylparaben	Inactive
79902-63-9	Simvastatin	Inactive
2104-64-5	EPN	Inactive
87-61-6	1,2,3-Trichlorobenzene	Inactive
84-69-5	Diisobutyl phthalate	Inactive
78-48-8	Tribufos	Inactive
2675-77-6	Chloroneb	Inactive
52315-07-8	Cypermethrin	Inactive
74115-24-5	Clofentezine	Inactive
90-33-5	4-Methylumbelliferone	Inactive
74051-80-2	Sethoxydim	Inactive
88671-89-0	Myclobutanil	Inactive
2032-59-9	Aminocarb	Inactive
786-19-6	Carbophenothion	Low
64-19-7	Acetic acid	Inactive
92-04-6	2-Chloro-4-phenylphenol	Inactive
84-72-0	Ethyl phthalyl ethyl glycolate	Inactive
24526-64-5	Nomifensine	Inactive
2008-58-4	2,6-Dichlorobenzamide	Inactive
608-25-3	2-Methyl-1,3-benzenediol	Inactive
80-51-3	4,4'-Oxybis(benzenesulfohydrazide)	Inactive
831-82-3	4-Phenoxyphenol	Inactive
80-77-3	Chlormezanone	Inactive
50-34-0	Propantheline bromide	Inactive
155141-29-0	Rosiglitazone maleate	Inactive
58-72-0	Triphenylethylene	Inactive
645-56-7	4-Propylphenol	Inactive
131-56-6	2,4-Dihydroxybenzophenone	Inactive
104-94-9	p-Anisidine	Inactive
118-58-1	Benzyl salicylate	Inactive
311-45-5	Paraoxon	Inactive
110-42-9	Methyl decanoate	Inactive
933-75-5	2,3,6-Trichlorophenol	Inactive
95-16-9	Benzothiazole	Inactive
526-75-0	2,3-Dimethylphenol	Inactive
50-22-6	Corticosterone	Inactive
57-91-0	17alpha-Estradiol	Inactive
22224-92-6	Fenamiphos	Inactive
32222-06-3	Calcitriol	Low
4345-03-3	d-alpha-Tocopheryl succinate	Inactive
2381-21-7	1-Methylpyrene	Inactive
608-71-9	Pentabromophenol	Low
95-77-2	3,4-Dichlorophenol	Inactive
99-51-4	1,2-Dimethyl-4-nitrobenzene	Inactive
1646-88-4	Aldoxycarb	Inactive
39515-41-8	Fenpropathrin	Inactive
97-86-9	Isobutyl methacrylate	Inactive
103-11-7	2-Ethylhexyl acrylate	Inactive
87-62-7	2,6-Dimethylaniline	Inactive
59756-60-4	1-Methyl-3-phenyl-5-(3-(trifluoromethyl)phenyl)-4-pyridone	Inactive
33820-53-0	Isopropalin	Inactive
25057-89-0	Bentazone	Inactive
7287-19-6	Prometryn	Inactive
51218-45-2	Metolachlor	Inactive
50-27-1	Estriol	Inactive
66-71-7	1,10-Phenanthroline	Inactive
39905-57-2	4-Hexyloxyaniline	Low
66332-96-5	Flutolanil	Low
313-06-4	Estradiol cypionate	Inactive
106-24-1	Geraniol	Inactive
4438-22-6	Atropine N-oxide	Inactive
3562-84-3	Benzbromarone	Inactive
504-24-5	4-Aminopyridine	Inactive
768-94-5	Amantadine	Inactive
59277-89-3	Acyclovir	Inactive
59-66-5	Acetazolamide	Inactive
63-75-2	Arecoline	Inactive
315-30-0	Allopurinol	Inactive
1951-25-3	Amiodarone	Inactive
645-05-6	Hexamethylmelamine	Inactive
28395-03-1	Bumetanide	Inactive
64706-54-3	Bepridil	Inactive
1134-47-0	Baclofen	Inactive
63659-18-7	Betaxolol	Inactive
154-93-8	N,N'-Bis(2-chloroethyl)-N-nitrosourea	Inactive
298-46-4	Carbamazepine	Inactive
95-25-0	Chlorzoxazone	Inactive
58-94-6	Chlorothiazide	Inactive
298-57-7	Cinnarizine	Inactive
129-03-3	Cyproheptadine	Inactive
4205-90-7	Clonidine	Inactive
28657-80-9	Cinoxacin	Inactive
78-44-4	Carisoprodol	Inactive
2259-96-3	Cyclothiazide	Inactive
58-73-1	Diphenhydramine	Inactive
364-98-7	Diazoxide	Inactive
2078-54-8	Propofol	Inactive
304-84-7	Ethamivan	Inactive
116-38-1	Edrophonium chloride	Inactive
54910-89-3	Fluoxetine	Inactive
25451-15-4	Felbamate	Inactive
78755-81-4	Flumazenil	Inactive
536-69-6	Fusaric acid	Inactive
54143-55-4	Flecainide	Inactive
76824-35-6	Famotidine	Inactive
51-45-6	Histamine	Inactive
51-61-6	Dopamine	Inactive
127-07-1	Hydroxyurea	Inactive
7683-59-2	Isoproterenol	Inactive
84057-84-1	Lamotrigine	Inactive
24219-97-4	Mianserin	Inactive
60-40-2	Mecamylamine	Inactive
447-41-6	Nylidrin	Inactive
6493-05-6	3,7-Dihydro-3,7-dimethyl-1-(5-oxohexyl)-1H-Purine-2,6-dione	Inactive
60-87-7	Promethazine	Inactive
91-84-9	Pyrilamine	Inactive
125-33-7	Primidone	Inactive
28797-61-7	Pirenzepine	Inactive
36791-04-5	Ribavirin	Inactive
50-35-1	Thalidomide	Inactive
83-67-0	Theobromine	Inactive
1077-28-7	(+-)-Lipoic acid	Inactive
738-70-5	Trimethoprim	Inactive
61-75-6	Bretylium tosylate	Inactive
54-36-4	Metyrapone	Inactive
57-67-0	Sulfaguanidine	Inactive
57-96-5	Sulfinpyrazone	Inactive
61-68-7	Mefenamic acid	Inactive
61-78-9	Aminohippuric acid	Inactive
62-51-1	Methacholine chloride	Inactive
62-97-5	Diphemanil methylsulfate	Inactive
63-74-1	Sulfanilamide	Inactive
7492-32-2	Isopropamide	Inactive
72-14-0	Sulfathiazole	Inactive
50-60-2	Phentolamine	Inactive
73-48-3	Bendroflumethiazide	Inactive
73-49-4	Quinethazone	Inactive
76-90-4	Mepenzolate bromide	Inactive
77-36-1	Chlorthalidone	Inactive
77-67-8	Ethosuximide	Inactive
80-35-3	Sulfamethoxypyridazine	Inactive
84-17-3	Dienestrol	Inactive
85-73-4	Phthalylsulfathiazole	Inactive
86-34-0	Phensuximide	Inactive
86-35-1	Ethotoin	Inactive
90-39-1	Sparteine	Inactive
91-33-8	Benzthiazide	Inactive
93-14-1	Guaifenesin	Inactive
96-83-3	Iopanoic acid	Inactive
104-31-4	Benzonatate	Inactive
120-97-8	Dichlorphenamide	Inactive
122-11-2	Sulfadimethoxine	Inactive
125-84-8	Aminoglutethimide	Inactive
126-27-2	Oxethazaine	Inactive
127-79-7	Sulfamerazine	Inactive
133-67-5	Trichlormethiazide	Inactive
135-09-1	Hydroflumethiazide	Inactive
144-82-1	Sulfamethizole	Inactive
144-83-2	Sulfapyridine	Inactive
152-62-5	Dydrogesterone	Inactive
152-72-7	Acenocoumarol	Inactive
154-41-6	Phenylpropanolamine hydrochloride	Inactive
479-18-5	Dyphylline	Inactive
519-37-9	Etofylline	Inactive
530-78-9	Flufenamic acid	Inactive
532-03-6	Methocarbamol	Inactive
548-73-2	Droperidol	Inactive
554-57-4	Methazolamide	Inactive
603-00-9	Proxyphylline	Inactive
636-54-4	Clopamide	Inactive
651-06-9	Sulfameter	Inactive
723-46-6	Sulfamethoxazole	Inactive
742-20-1	Cyclopenthiazide	Inactive
745-65-3	Alprostadil	Inactive
886-74-8	Chlorphenesin carbamate	Inactive
2022-85-7	Flucytosine	Inactive
2447-57-6	Sulfadoxine	Inactive
3485-14-1	Cyclacillin	Inactive
3485-62-9	Clidinium bromide	Inactive
3902-71-4	Trioxsalen	Inactive
6620-60-6	Proglumide	Inactive
59-02-9	alpha-Vitamin E	Inactive
10457-90-6	Bromperidol	Inactive
16034-77-8	Iocetamic acid	Inactive
16846-24-5	Josamycin	Inactive
19387-91-8	Tinidazole	Inactive
21187-98-4	Gliclazide	Inactive
21738-42-1	Oxamniquine	Inactive
22232-54-8	Carbimazole	Inactive
22494-42-4	Diflunisal	Inactive
26839-75-8	(S)-Timolol	Inactive
31112-62-6	Metrizamide	Inactive
33125-97-2	Etomidate	Inactive
33342-05-1	Gliquidone	Inactive
42200-33-9	Nadolol	Inactive
51940-44-4	Pipemidic acid	Inactive
55837-27-9	Piretanide	Inactive
56211-40-6	Torsemide	Inactive
59017-64-0	Ioxaglic acid	Inactive
60166-93-0	Iopamidol	Inactive
69712-56-7	Cefotetan	Inactive
74011-58-8	Enoxacin	Inactive
76963-41-2	Nizatidine	Inactive
78110-38-0	Aztreonam	Inactive
79350-37-1	Cefixime	Inactive
87333-19-5	Ramipril	Inactive
112809-51-5	Letrozole	Inactive
135062-02-1	Repaglinide	Inactive
2751-09-9	Troleandomycin	Inactive
4310-35-4	Tridihexethyl chloride	Inactive
1476-53-5	Novobiocin sodium	Inactive
64228-81-5	Atracurium besylate	Inactive
4291-63-8	Cladribine	Inactive
144-80-9	Sulfacetamide	Inactive
84625-61-6	Itraconazole	Inactive
74050-98-9	Ketanserin	Inactive
437-74-1	Xanthinol niacinate	Inactive
50-50-0	Estradiol benzoate	Inactive
80-50-2	Anisotropine methylbromide	Inactive
75847-73-3	Enalapril	Inactive
55096-26-9	Nalmefene	Inactive
56-47-3	Deoxycorticosterone acetate	Inactive
23930-19-0	Alphaxalone	Inactive
3056-17-5	Stavudine	Inactive
58-61-7	Adenosine	Inactive
50-91-9	Floxuridine	Inactive
63-05-8	4-Androstene-3,17-dione	Inactive
42399-41-7	(+)-Diltiazem	Inactive
486-12-4	Triprolidine	Inactive
533-45-9	Clomethiazole	Inactive
61337-67-5	Mirtazapine	Inactive
464-49-3	D-Camphor	Inactive
4097-22-7	2',3'-Dideoxyadenosine	Inactive
556-08-1	Acedoben	Inactive
90-05-1	2-Methoxyphenol	Inactive
101-83-7	Dicyclohexylamine	Inactive
50-21-5	Lactic acid	Inactive
7664-38-2	Phosphoric acid	Inactive
521-18-6	5alpha-Dihydrotestosterone	Inactive
481-30-1	Epitestosterone	Inactive
151-21-3	Sodium dodecyl sulfate	Inactive
57-53-4	Meprobamate	Inactive
60-33-3	Linoleic acid	Inactive
463-40-1	Linolenic acid	Inactive
119-36-8	Methyl salicylate	Inactive
112-80-1	Oleic acid	Inactive
99-66-1	Valproic acid	Inactive
122-59-8	Phenoxyacetic acid	Inactive
96-50-4	2-Aminothiazole	Inactive
103-84-4	Acetanilide	Inactive
99-65-0	1,3-Dinitrobenzene	Inactive
65-86-1	Orotic acid	Inactive
109-57-9	Allylthiourea	Inactive
621-42-1	3-Acetamidophenol	Inactive
434-07-1	Oxymetholone	Inactive
55268-75-2	Cefuroxime	Inactive
94-96-2	2-Ethyl-1,3-hexanediol	Inactive
6197-30-4	2-Ethylhexyl-2-cyano-3,3-diphenylacrylate	Inactive
132-20-7	Pheniramine maleate	Inactive
363-24-6	Dinoprostone	Inactive
147-94-4	Cytarabine	Inactive
57-47-6	Physostigmine	Inactive
3094-09-5	Doxifluridine	Inactive
101-26-8	Pyridostigmine bromide	Inactive
71-27-2	Succinylcholine chloride	Inactive
979-32-8	Estradiol valerate	Inactive
71-58-9	Medroxyprogesterone acetate	Inactive
68-22-4	Norethindrone	Inactive
63-98-9	Phenacemide	Inactive
52-21-1	Prednisolone acetate	Inactive
73-24-5	Adenine	Inactive
59-47-2	Mephenesin	Inactive
17575-22-3	Lanatoside C	Inactive
70-18-8	Glutathione	Inactive
90-80-2	Gluconolactone	Inactive
63-56-9	Thonzylamine hydrochloride	Inactive
434-03-7	Ethisterone	Inactive
29767-20-2	Teniposide	Inactive
93413-69-5	Venlafaxine	Inactive
1665-48-1	Metaxalone	Inactive
81103-11-9	Clarithromycin	Inactive
162011-90-7	Rofecoxib	Inactive
114798-26-4	Losartan	Inactive
72432-03-2	Miglitol	Inactive
96829-58-2	Orlistat	Inactive
104227-87-4	Famciclovir	Inactive
137862-53-4	Valsartan	Inactive
144701-48-4	Telmisartan	Inactive
87679-37-6	Trandolapril	Inactive
68693-11-8	Modafinil	Inactive
97240-79-4	Topiramate	Inactive
107868-30-4	Exemestane	Inactive
81-23-2	Dehydrocholic acid	Inactive
103628-46-2	Sumatriptan	Inactive
144034-80-0	Rizatriptan	Inactive
111974-69-7	Quetiapine	Inactive
53-06-5	Cortisone	Inactive
552-94-3	Salsalate	Inactive
76-74-4	Pentobarbital	Inactive
59-30-3	Folic acid	Inactive
50-89-5	Thymidine	Inactive
81-13-0	Dexpanthenol	Inactive
968-93-4	Testolactone	Inactive
69975-86-6	Doxofylline	Inactive
110871-86-8	Sparfloxacin	Inactive
16051-77-7	Isosorbide 5-mononitrate	Inactive
134678-17-4	Lamivudine	Inactive
36282-47-0	Tramadol hydrochloride	Inactive
518-47-8	Fluorescein sodium	Inactive
146-22-5	Nitrazepam	Inactive
110-15-6	Butanedioic acid	Inactive
78-11-5	Pentaerythritol tetranitrate	Inactive
104-06-3	Amithiozone	Inactive
71-67-0	Sulfobromophthalein	Inactive
635-41-6	Trimetozine	Inactive
360-70-3	Nandrolone decanoate	Inactive
87-89-8	myo-Inositol	Inactive
77-86-1	Tromethamine	Inactive
80-53-5	Terpin	Inactive
72-63-9	Methandrostenolone	Inactive
57-44-3	Barbital	Inactive
115-33-3	Oxyphenisatin acetate	Inactive
1953-02-2	Tiopronin	Inactive
71-63-6	Digitoxin	Inactive
56-29-1	Hexobarbital	Inactive
302-40-9	Benactyzine	Inactive
59-23-4	D-â€‹Galactose	Inactive
339-43-5	Carbutamide	Inactive
82-99-5	Thiphenamil	Inactive
68367-52-2	Sorbinil	Inactive
40180-04-9	Ticrynafen	Inactive
25953-19-9	Cefazolin	Inactive
28981-97-7	Alprazolam	Inactive
458-24-2	Fenfluramine	Inactive
6740-88-1	Ketamine	Inactive
64506-49-6	Sofalcone	Inactive
830-89-7	Albutoin	Inactive
432-60-0	Allylestrenol	Inactive
53-36-1	Methylprednisolone acetate	Inactive
69655-05-6	2',3'-Dideoxyinosine	Inactive
124937-51-5	(R)-(+)-Tolterodine	Inactive
551-11-1	Dinoprost	Inactive
1213-06-5	Ethebenecid	Inactive
54504-70-0	Etofylline clofibrate	Inactive
17575-20-1	Lanatoside A	Inactive
151319-34-5	Zaleplon	Inactive
51322-75-9	Tizanidine	Inactive
24305-27-9	Protirelin	Inactive
33178-86-8	Alinidine	Inactive
152-02-3	Levallorphan	Inactive
465-65-6	Naloxone	Inactive
20594-83-6	Nalbuphine	Inactive
590-63-6	Bethanechol chloride	Inactive
51-83-2	Carbachol	Inactive
115-79-7	Ambenonium chloride	Inactive
149-64-4	Butylscopolammonium bromide	Inactive
15500-66-0	Pancuronium bromide	Inactive
71827-03-7	Ivermectin B1a	Inactive
541-22-0	Decamethonium bromide	Inactive
57-24-9	Strychnine	Inactive
57-94-3	(+)-Tubocurarine chloride hydrochloride	Inactive
65-29-2	Gallamine triethiodide	Inactive
61-19-8	Adenosine 5'-phosphate	Inactive
57837-19-1	Metalaxyl	Inactive
52-51-7	Bronopol	Inactive
140-66-9	4-(1,1,3,3-Tetramethylbutyl)phenol	Inactive
577-11-7	Docusate sodium	Inactive
94-18-8	Benzyl 4-hydroxybenzoate	Inactive
69-65-8	D-Mannitol	Inactive
126-92-1	Sodium ethasulfate	Inactive
102-60-3	1,1',1'',1'''-(Ethanediylnitrilo)tetrakis(2-propanol)	Inactive
78415-72-2	Milrinone	Inactive
17230-88-5	Danazol	Inactive
2011-67-8	Nimetazepam	Inactive
30748-29-9	Feprazone	Inactive
32887-01-7	Amdinocillin	Inactive
479-92-5	Propyphenazone	Inactive
120511-73-1	Anastrozole	Inactive
140-10-3	E-Cinnamic acid	Inactive
66108-95-0	Iohexol	Inactive
6284-40-8	(2R,3R,4R,5S)-6-(Methylamino)hexane-1,2,3,4,5-pentol	Inactive
67-96-9	Dihydrotachysterol	Inactive
10405-02-4	Trospium chloride	Inactive
104632-26-0	Pramipexole	Inactive
135-07-9	Methyclothiazide	Inactive
54024-22-5	Desogestrel	Inactive
13647-35-3	Trilostane	Inactive
16320-04-0	Gestrinone	Inactive
50700-72-6	Vecuronium bromide	Inactive
5003-48-5	Benorylate	Inactive
51481-65-3	Mezlocillin	Inactive
521-17-5	Androstenediol	Inactive
2611-61-2	Thiamphenicol glycinate hydrochloride	Inactive
2152-34-3	Pemoline	Inactive
3575-80-2	Methylperone	Inactive
437-38-7	Fentanyl	Inactive
50-11-3	Metharbital	Inactive
299-75-2	Treosulfan	Inactive
111-02-4	(E)-Squalene	Inactive
62476-59-9	Acifluorfen sodium	Inactive
40054-69-1	Etizolam	Inactive
14293-44-8	Xipamide	Inactive
3964-81-6	Azatadine	Inactive
1961-77-9	Chlormadinone	Inactive
804-30-8	Fursultiamine	Inactive
35607-66-0	Cefoxitin	Inactive
52212-02-9	Pipecuronium bromide	Inactive
4956-37-0	Estradiol enanthate	Inactive
93-30-1	Methoxyphenamine	Inactive
58-85-5	Biotin	Inactive
972-02-1	Diphenidol	Inactive
101-40-6	(+/-) Propylhexedrine	Inactive
82834-16-0	Perindopril	Inactive
911-45-5	Clomiphene	Inactive
17575-21-2	Lanatoside B	Inactive
474-40-8	Sitosterol alpha1	Inactive
5868-05-3	Niceritrol	Inactive
2430-27-5	Valpromide	Inactive
346-18-9	Polythiazide	Inactive
596-51-0	Glycopyrrolate bromide	Inactive
69049-73-6	Nedocromil	Inactive
70-07-5	Mephenoxalone	Inactive
434-22-0	Nandrolone	Inactive
81-81-2	Warfarin	Inactive
144-75-2	Adesulfone sodium	Inactive
115-63-9	Hexocyclium metilsulfate	Inactive
4630-95-9	Prifinium bromide	Inactive
3772-76-7	Sulfamethomidine	Inactive
1492-02-0	Glybuzole	Inactive
62-90-8	Nandrolone phenpropionate	Inactive
51-98-9	Norethindrone acetate	Inactive
30751-05-4	Troxipide	Inactive
100-55-0	Nicotinyl alcohol	Inactive
69-72-7	Salicylic acid	Inactive
50-04-4	Cortisone acetate	Inactive
7481-89-2	2',3'-Dideoxycytidine	Inactive
606-17-7	Iodipamide	Inactive
107-43-7	Betaine	Inactive
131-11-3	Dimethyl phthalate	Inactive
60-12-8	2-Phenylethanol	Inactive
57-48-7	D-Fructose	Inactive
55541-30-5	Dexamethasone dipropionate	Inactive
57801-81-7	Brotizolam	Inactive
1247-42-3	Meprednisone	Inactive
77-41-8	Methsuximide	Inactive
68373-14-8	Sulbactam	Inactive
65-23-6	Pyridoxine	Inactive
7779-65-9	Isoamyl cinnamate	Inactive
930-68-7	2-Cyclohexen-1-one	Inactive
100-39-0	alpha-Bromotoluene	Inactive
3682-19-7	6-Nitrophthalhydrazide	Inactive
77-99-6	2-Ethyl-2-(hydroxymethyl)-1,3-propanediol	Inactive
100-69-6	2-Vinylpyridine	Inactive
4016-14-2	Isopropyl glycidyl ether	Inactive
85-69-8	Butyl 2-ethylhexyl phthalate	Inactive
4635-87-4	3-Pentenenitrile	Inactive
589-18-4	4-Methylbenzyl alcohol	Inactive
645-09-0	3-Nitrobenzamide	Inactive
80-30-8	N-Cyclohexyl-4-methylbenzenesulfonamide	Inactive
98-55-5	alpha-Terpineol	Inactive
103-89-9	N-Acetyl-p-toluidine	Inactive
120-57-0	Piperonal	Inactive
2113-57-7	3-Bromobiphenyl	Inactive
100-53-8	Benzenemethanethiol	Inactive
122-04-3	4-Nitrobenzoyl chloride	Inactive
505-32-8	Isophytol	Inactive
105-05-5	1,4-Diethylbenzene	Inactive
51-36-5	3,5-Dichlorobenzoic acid	Inactive
87-59-2	2,3-Xylidine	Inactive
98-83-9	alpha-Methylstyrene	Inactive
97-88-1	Butyl methacrylate	Inactive
105-45-3	Methyl acetoacetate	Inactive
607-91-0	Myristicin	Inactive
7493-72-3	Allyl nonanoate	Inactive
881-03-8	1-Nitro-2-methylnaphthalene	Inactive
106-79-6	Dimethyl decanedioate	Inactive
527-85-5	2-Methylbenzamide	Inactive
609-19-8	3,4,5-Trichlorophenol	Inactive
107-96-0	3-Mercaptopropanoic acid	Inactive
13506-76-8	2-Methyl-6-nitrobenzoic acid	Inactive
534-22-5	2-Methylfuran	Inactive
611-06-3	2,4-Dichloronitrobenzene	Inactive
89-82-7	R-(+)-Pulegone	Inactive
111-41-1	N-(Hydroxyethyl)ethylenediamine	Inactive
110-67-8	3-Methoxypropionitrile	Inactive
613-93-4	N-Methylbenzamide	Inactive
112-62-9	Methyl (9Z)-octadec-9-enoate	Inactive
3234-28-4	1,2-Epoxytetradecane	Inactive
7665-72-7	tert-Butyl glycidyl ether	Inactive
92-66-0	4-Bromobiphenyl	Inactive
64902-72-3	Chlorsulfuron	Inactive
100-19-6	4-Nitroacetophenone	Inactive
1025-15-6	Triallyl isocyanurate	Inactive
108-24-7	Acetic anhydride	Inactive
108-70-3	1,3,5-Trichlorobenzene	Inactive
110-03-2	2,5-Dimethylhexane-2,5-diol	Inactive
100-27-6	2-(4-Nitrophenyl)ethanol	Inactive
118-91-2	2-Chlorobenzoic acid	Inactive
120-66-1	N-Acetyl-o-toluidine	Inactive
18640-74-9	2-Isobutylthiazole	Inactive
2008-39-1	2,4-D dimethylamine salt	Inactive
20702-77-6	Neohesperidin dihydrochalcone	Inactive
2404-44-6	1,2-Epoxydecane	Inactive
2439-35-2	2-(Dimethylamino)ethyl acrylate	Inactive
4938-72-1	Isobutyl (2,4,5-trichlorophenoxy)acetate	Inactive
50-79-3	2,5-Dichlorobenzoic acid	Inactive
51-44-5	3,4-Dichlorobenzoic acid	Inactive
535-80-8	3-Chlorobenzoic acid	Inactive
5466-84-2	4-Nitrophthalic anhydride	Inactive
578-46-1	5-Methyl-2-nitroaniline	Inactive
591-17-3	3-Bromotoluene	Inactive
594-71-8	2-Chloro-2-nitropropane	Inactive
616-23-9	2,3-Dichloro-1-propanol	Inactive
619-80-7	4-Nitrobenzamide	Inactive
645-49-8	cis-Stilbene	Inactive
67634-00-8	Allyl 2-(isopentyloxy)acetate	Inactive
78-38-6	Diethyl ethylphosphonate	Inactive
80-39-7	N-Ethyl-4-methylbenzenesulfonamide	Inactive
85-98-3	N,N'-Diethylcarbanilide	Inactive
89-58-7	1,4-Dimethyl-2-nitrobenzene	Inactive
89-98-5	2-Chlorobenzaldehyde	Inactive
92-59-1	N-Ethyl-N-phenyl benzylamine	Inactive
95-46-5	2-Bromotoluene	Inactive
95-68-1	2,4-Dimethylaniline	Inactive
95-82-9	2,5-Dichloroaniline	Inactive
83055-99-6	Bensulfuron-methyl	Inactive
505-29-3	1,4-Dithiane	Inactive
108-31-6	2,5-Furandione	Inactive
598-77-6	1,1,2-Trichloropropane	Inactive
868-77-9	2-Hydroxyethyl methacrylate	Inactive
99-71-8	4-(Butan-2-yl)phenol	Inactive
2809-21-4	Etidronic acid	Inactive
75-98-9	2,2-Dimethylpropanoic acid	Inactive
84-77-5	Didecyl phthalate	Inactive
88-51-7	4-Amino-6-chlorotoluene-3-sulphonic acid	Inactive
97-30-3	Methyl alpha-D-glucopyranoside	Inactive
101-63-3	1,1'-Oxybis(4-nitrobenzene)	Inactive
105-08-8	1,4-Cyclohexanedimethanol	Inactive
105-56-6	Ethyl cyanoacetate	Inactive
108-11-2	4-Methyl-2-pentanol	Inactive
623-15-4	Furfural acetone	Inactive
7149-26-0	Linalyl anthranilate	Inactive
3333-52-6	Tetramethylsuccinonitrile	Inactive
367-25-9	2,4-Difluoroaniline	Inactive
625-48-9	2-Nitroethanol	Inactive
110-61-2	Succinonitrile	Inactive
78-88-6	2,3-Dichloro-1-propene	Inactive
57018-52-7	1-tert-Butoxy-2-propanol	Inactive
85-42-7	Hexahydrophthalic anhydride	Inactive
17700-09-3	2,3,4-Trichloronitrobenzene	Inactive
575-43-9	1,6-Dimethylnaphthalene	Inactive
634-90-2	1,2,3,5-Tetrachlorobenzene	Inactive
102-16-9	Benzyl phenylacetate	Inactive
18708-70-8	2,4,6-Trichloronitrobenzene	Inactive
58-22-0	Testosterone	Inactive
102-81-8	2-N-Dibutylaminoethanol	Inactive
646-14-0	1-Nitrohexane	Inactive
119-75-5	2-Nitrodiphenylamine	Inactive
882-33-7	Diphenyl disulfide	Inactive
121-89-1	3-Nitroacetophenone	Inactive
83-38-5	2,6-Dichlorobenzaldehyde	Inactive
104-38-1	2,2'-[1,4-Phenylenebis(oxy)]diethanol	Inactive
88-16-4	2-Chlorobenzotrifluoride	Inactive
105-30-6	2-Methyl-1-pentanol	Inactive
122-80-5	4-Aminoacetanilide	Inactive
50-84-0	2,4-Dichlorobenzoic acid	Inactive
86-00-0	2-Nitro-1,1'-biphenyl	Inactive
98-46-4	1-Nitro-3-(trifluoromethyl)benzene	Inactive
105-16-8	2-(Diethylamino)ethyl methacrylate	Inactive
105-58-8	Diethyl carbonate	Inactive
99-12-7	1,3-Dimethyl-5-nitrobenzene	Inactive
106-20-7	Bis-2-ethylhexylamine	Inactive
13114-72-2	N'-Methyl-N,N-diphenylurea	Inactive
2461-18-9	Dodecyl glycidyl ether	Inactive
96-31-1	N,N'-Dimethylurea	Inactive
610-15-1	2-Nitrobenzamide	Inactive
90-13-1	1-Chloronaphthalene	Inactive
79-41-4	Methacrylic acid	Inactive
108-43-0	3-Chlorophenol	Inactive
3113-71-1	3-Methyl-4-nitrobenzoic acid	Inactive
5397-31-9	3-((2-Ethylhexyl)oxy)propylamine	Inactive
108-86-1	Bromobenzene	Inactive
3209-22-1	2,3-Dichloronitrobenzene	Inactive
5437-38-7	3-Methyl-2-nitrobenzoic acid	Inactive
620-22-4	3-Methylbenzonitrile	Inactive
74223-64-6	Metsulfuron-methyl	Inactive
630-10-4	Selenourea	Inactive
1552-42-7	Crystal Violet lactone	Inactive
546-80-5	alpha-Thujone	Inactive
6225-06-5	N,N-Dimethylpentanamide	Inactive
2210-79-9	o-Cresyl glycidyl ether	Inactive
591-35-5	3,5-Dichlorophenol	Inactive
13014-18-1	2,4-Dichloro-1-(trichloromethyl)benzene	Inactive
521-31-3	Luminol	Inactive
104-85-8	4-Methylbenzonitrile	Inactive
88-21-1	Orthanilic acid	Inactive
112-73-2	Diethylene glycol dibutyl ether	Inactive
106-38-7	4-Bromotoluene	Inactive
3322-93-8	1,2-Dibromo-4-(1,2-dibromoethyl)cyclohexane	Inactive
91-58-7	2-Chloronaphthalene	Inactive
4196-86-5	Pentaerythrityl tetrabenzoate	Inactive
563-68-8	Thallium(I) acetate	Inactive
97-72-3	Isobutyric anhydride	Inactive
1191-41-9	Ethyl linolenate	Inactive
6201-87-2	5-Amino-3-sulfosalicylic acid	Inactive
552-16-9	2-Nitrobenzoic acid	Inactive
121-47-1	3-Aminobenzenesulfonic acid	Inactive
7320-37-8	1,2-Epoxyhexadecane	Inactive
98-37-3	2-Amino-1-phenol-4-sulfonic acid	Inactive
822-36-6	4-Methylimidazole	Inactive
203-64-5	4H-Cyclopenta(def)phenanthrene	Inactive
100-50-5	3-Cyclohexene-1-carboxaldehyde	Inactive
96-98-0	3-Nitro-p-toluic acid	Inactive
75-75-2	Methanesulfonic acid	Inactive
96-49-1	1,3-Dioxolan-2-one	Inactive
147-47-7	1,2-Dihydro-2,2,4-trimethylquinoline	Inactive
574-06-1	Benzoin acetate	Inactive
104-93-8	1-Methoxy-4-methylbenzene	Inactive
645-00-1	1-Iodo-3-nitrobenzene	Inactive
106-31-0	Butanoic anhydride	Inactive
121-90-4	3-Nitrobenzoyl chloride	Inactive
89-65-6	Isoascorbic acid	Inactive
127-20-8	Dalapon-sodium	Inactive
41122-70-7	4-Hexyl-4'-cyanobiphenyl	Inactive
77-85-0	2-(Hydroxymethyl)-2-methyl-1,3-propanediol	Inactive
7493-63-2	Allyl anthranilate	Inactive
51-66-1	4'-Methoxyacetanilide	Inactive
4861-85-2	Isopropyl phenylacetate	Inactive
612-60-2	7-Methylquinoline	Inactive
56425-91-3	Flurprimidol	Inactive
7756-96-9	Butyl anthranilate	Inactive
2645-07-0	4-Nitrohippuric acid	Inactive
630-16-0	1,1,1,2-Tetrabromoethane	Inactive
50-45-3	2,3-Dichlorobenzoic acid	Inactive
83-66-9	Musk ambrette	Inactive
105-59-9	N-Methyldiethanolamine	Inactive
82097-50-5	Triasulfuron	Inactive
17369-59-4	3-Propylidenephthalide	Inactive
874-42-0	2,4-Dichlorobenzaldehyde	Inactive
2941-64-2	S-Ethyl chlorothioformic acid	Inactive
1975-50-4	2-Methyl-3-nitrobenzoic acid	Inactive
1119-40-0	Dimethyl glutarate	Inactive
121-92-6	3-Nitrobenzoic acid	Inactive
5902-51-2	Terbacil	Inactive
95-49-8	2-Chlorotoluene	Inactive
95-53-4	2-Methylaniline	Inactive
384-22-5	1-Nitro-2-(trifluoromethyl)benzene	Inactive
108-44-1	3-Methylaniline	Inactive
123-42-2	Diacetone alcohol	Inactive
111-21-7	Triethylene glycol diacetate	Inactive
1703-58-8	1,2,3,4-Butanetetracarboxylic acid	Inactive
576-26-1	2,6-Dimethylphenol	Inactive
95-87-4	2,5-Dimethylphenol	Inactive
957-51-7	Diphenamid	Inactive
106-37-6	1,4-Dibromobenzene	Inactive
97-65-4	Methylenebutanedioic acid	Inactive
77501-63-4	Lactofen	Inactive
2016-57-1	1-Decanamine	Inactive
2437-25-4	n-Undecyl cyanide	Inactive
93-68-5	N-(2-Methylphenyl)-3-oxobutanamide	Inactive
98-87-3	Benzal chloride	Inactive
112-56-1	2-(2-Butoxyethoxy)ethyl thiocyanate	Inactive
99-62-7	1,3-Diisopropylbenzene	Inactive
112-50-5	2-[2-(2-Ethoxyethoxy)ethoxy]ethanol	Inactive
81335-77-5	Imazethapyr	Inactive
13048-33-4	1,6-Hexanediol diacrylate	Inactive
1918-00-9	Dicamba	Inactive
760-23-6	3,4-Dichloro-1-butene	Inactive
89-72-5	2-(Butan-2-yl)phenol	Inactive
100-18-5	1,4-Diisopropylbenzene	Inactive
141-32-2	Butyl acrylate	Inactive
81-20-9	1,3-Dimethyl-2-nitrobenzene	Inactive
72178-02-0	Fomesafen	Inactive
149-57-5	2-Ethylhexanoic acid	Inactive
106-43-4	4-Chlorotoluene	Inactive
80-54-6	2-(4-Tert-Butylbenzyl)propionaldehyde	Inactive
88-60-8	2-Tert-Butyl-5-methylphenol	Inactive
818-61-1	2-Hydroxyethyl acrylate	Inactive
98-56-6	1-Chloro-4-(trifluoromethyl)benzene	Inactive
108-67-8	1,3,5-Trimethylbenzene	Inactive
99-99-0	4-Nitrotoluene	Inactive
110-98-5	1,1'-Oxybis-2-propanol	Inactive
839-90-7	Tris(2-hydroxyethyl) isocyanurate	Inactive
75-86-5	2-Hydroxy-2-methylpropanenitrile	Inactive
106-91-2	Glycidyl methacrylate	Inactive
634-66-2	1,2,3,4-Tetrachlorobenzene	Inactive
1122-62-9	2-Acetylpyridine	Inactive
98-52-2	4-tert-Butylcyclohexanol	Inactive
554-00-7	2,4-Dichloroaniline	Inactive
103-24-2	Bis(2-ethylhexyl) nonanedioate	Inactive
120-14-9	Veratraldehyde	Inactive
2212-67-1	Molinate	Inactive
108-98-5	Benzenethiol	Inactive
56-93-9	Benzyltrimethylammonium chloride	Inactive
620-17-7	3-Ethylphenol	Inactive
85-01-8	Phenanthrene	Inactive
55290-64-7	Dimethipin	Inactive
134-20-3	Methyl 2-aminobenzoate	Inactive
78-70-6	Linalool	Inactive
100-21-0	Terephthalic acid	Inactive
51235-04-2	Hexazinone	Inactive
7773-06-0	Ammonium sulfamate	Inactive
142-09-6	n-Hexyl methacrylate	Inactive
326-61-4	Piperonyl acetate	Inactive
81-90-3	Phenolphthalin	Inactive
95-94-3	1,2,4,5-Tetrachlorobenzene	Inactive
1445-75-6	Bis(1-methylethyl) methylphosphonate	Inactive
68-11-1	Thioglycolic acid	Inactive
107-04-0	1-Chloro-2-bromoethane	Inactive
97-42-7	Carvyl acetate	Inactive
3689-24-5	Sulfotepp	Inactive
112-55-0	1-Dodecanethiol	Inactive
529-20-4	2-Tolualdehyde	Inactive
103-69-5	N-Ethylaniline	Inactive
103-34-4	4,4'-Dithiodimorpholine	Inactive
4553-62-2	2-Methylpentanedinitrile	Inactive
119-64-2	Tetralin	Inactive
69806-40-2	Haloxyfop-methyl	Inactive
85-41-6	Phthalimide	Inactive
2303-17-5	Tri-allate	Inactive
93-58-3	Methyl benzoate	Inactive
117-82-8	Di(2-methoxyethyl) phthalate	Inactive
615-54-3	1,2,4-Tribromobenzene	Inactive
118-82-1	4,4'-Methylenebis(2,6-di-t-butylphenol)	Inactive
98-57-7	4-Chlorophenyl methyl sulfone	Inactive
90-16-4	1,2,3-Benzotriazin-4(1H)-one	Inactive
583-78-8	2,5-Dichlorophenol	Inactive
96-23-1	1,3-Dichloro-2-propanol	Inactive
25152-84-5	(E,E)-2,4-Decadienal	Inactive
90-72-2	2,4,6-Tris(dimethylaminomethyl)phenol	Inactive
40487-42-1	Pendimethalin	Inactive
98-16-8	3-(Trifluoromethyl)aniline	Inactive
627-93-0	Dimethyl adipate	Inactive
97-90-5	Ethylene glycol dimethacrylate	Inactive
2216-51-5	(1R,2S,5R)-(-)-Menthol	Inactive
99-87-6	p-Cymene	Inactive
50-70-4	D-Glucitol	Inactive
108-39-4	m-Cresol	Inactive
75-12-7	Formamide	Inactive
759-94-4	EPTC	Inactive
2461-15-6	2-Ethylhexyl glycidyl ether	Inactive
103-09-3	2-Ethylhexyl acetate	Inactive
83-41-0	1,2-Dimethyl-3-nitrobenzene	Inactive
3319-31-1	Tris(2-ethylhexyl) trimellitate	Inactive
21087-64-9	Metribuzin	Inactive
81335-37-7	Imazaquin	Inactive
106-25-2	(Z)-Nerol	Inactive
2050-47-7	4,4'-Dibromodiphenyl ether	Inactive
88-18-6	2-tert-Butylphenol	Inactive
108-32-7	Propylene carbonate	Inactive
109-55-7	3-(Dimethylamino)propylamine	Inactive
552-30-7	Trimellitic anhydride	Inactive
76738-62-0	Paclobutrazol	Inactive
78-67-1	Azobisisobutyronitrile	Inactive
124-09-4	1,6-Hexanediamine	Inactive
5392-40-5	3,7-Dimethyl-2,6-octadienal	Inactive
1610-18-0	Prometon	Inactive
98-00-0	Furfuryl alcohol	Inactive
51-17-2	Benzimidazole	Inactive
16672-87-0	Ethephon	Inactive
86-73-7	Fluorene	Inactive
1675-54-3	Bisphenol A diglycidyl ether	Inactive
50471-44-8	Vinclozolin	Inactive
108-19-0	Imidodicarbonic diamide	Inactive
541-73-1	1,3-Dichlorobenzene	Inactive
108-68-9	3,5-Dimethylphenol	Inactive
79277-27-3	Thifensulfuron methyl	Inactive
80-26-2	alpha-Terpinyl acetate	Inactive
30560-19-1	Acephate	Inactive
15972-60-8	Alachlor	Inactive
85-43-8	Tetrahydrophthalic anhydride	Inactive
118-71-8	Maltol	Inactive
89-87-2	1,3-Dimethyl-4-nitrobenzene	Inactive
789-02-6	o,p'-DDT	Inactive
110-63-4	1,4-Butanediol	Inactive
10265-92-6	Methamidophos	Inactive
527-60-6	2,4,6-Trimethylphenol	Inactive
88-44-8	2-Amino-5-methylbenzenesulfonic acid	Inactive
126-00-1	4,4-Bis(4-hydroxyphenyl)valeric acid	Inactive
2425-79-8	1,4-Butanediol diglycidyl ether	Inactive
1861-40-1	Benfluralin	Inactive
94-74-6	MCPA	Inactive
2416-94-6	2,3,6-Trimethylphenol	Inactive
262-20-4	Phenoxathiin	Inactive
109-09-1	2-Chloropyridine	Inactive
7790-98-9	Ammonium perchlorate	Inactive
631-64-1	Dibromoacetic acid	Inactive
94-60-0	Dimethyl cyclohexane-1,4-dicarboxylate	Inactive
101-86-0	2-(Phenylmethylene)octanal	Inactive
3252-43-5	Dibromoacetonitrile	Inactive
96-76-4	2,4-Di-tert-butylphenol	Inactive
90-00-6	2-Ethylphenol	Inactive
98-51-1	4-tert-Butyltoluene	Inactive
93-15-2	Methyleugenol	Inactive
5153-25-3	2-Ethylhexyl p-hydroxybenzoate	Inactive
104-15-4	4-Methylbenzenesulfonic acid	Inactive
1571-08-0	Methyl 4-formylbenzoate	Inactive
88-74-4	2-Nitroaniline	Inactive
108-91-8	Cyclohexylamine	Inactive
99-75-2	Methyl 4-methylbenzoate	Inactive
64-67-5	Diethyl sulfate	Inactive
107-88-0	1,3-Butanediol	Inactive
110-91-8	Morpholine	Inactive
693-13-0	Diisopropylcarbodiimide	Inactive
89-86-1	2,4-Dihydroxybenzoic acid	Inactive
19780-11-1	(2-Dodecenyl)succinic anhydride	Inactive
16323-43-6	3,3'-(p-Phenylene)diacrylic acid	Inactive
327-97-9	Chlorogenic acid	Inactive
555-30-6	(-)-Methyldopa	Inactive
821-06-7	(E)-1,4-Dibromo-2-butene	Inactive
108-82-7	2,6-Dimethyl-4-heptanol	Inactive
818-72-4	1-Octyn-3-ol	Inactive
1504-74-1	2'-Methoxycinnamaldehyde	Inactive
88-23-3	6-Amino-4-chloro-1-phenol-2-sulfonic acid	Inactive
2206-89-5	2-Chloroethyl acrylate	Inactive
636-26-0	5-Methyl-2-thiouracil	Inactive
13674-84-5	Tris(2-chloroisopropyl)phosphate	Inactive
538-75-0	Dicyclohexylcarbodiimide	Inactive
4418-26-2	Sodium dehydroacetate	Inactive
87-69-4	L-Tartaric acid	Inactive
1929-77-7	Vernolate	Inactive
78-63-7	2,5-Dimethyl-2,5-di-(tert-butylperoxy)hexane	Inactive
69-74-9	Cytarabine hydrochloride	Inactive
112-49-2	Triethylene glycol dimethyl ether	Inactive
1024-57-3	Heptachlor epoxide B	Inactive
102-96-5	beta-Nitrostyrene	Inactive
2008-41-5	Butylate	Inactive
24307-26-4	1,1-Dimethylpiperidinium chloride	Inactive
107-70-0	4-Methoxy-4-methyl-2-pentanone	Inactive
10213-75-9	3-((2-Ethylhexyl)oxy)propionitrile	Inactive
544-40-1	Dibutyl sulfide	Inactive
110-21-4	Biurea	Inactive
110-33-8	Dihexyl hexanedioate	Inactive
109-83-1	N-Methylethanolamine	Inactive
78587-05-0	Hexythiazox	Inactive
141-66-2	Dicrotophos	Inactive
109-86-4	2-Methoxyethanol	Inactive
706-14-9	gamma-Decanolactone	Inactive
16752-77-5	Methomyl	Inactive
85-40-5	1,2,3,6-Tetrahydrophthalimide	Inactive
79-14-1	Glycolic acid	Inactive
1689-83-4	Ioxynil	Inactive
62-74-8	Sodium fluoroacetate	Inactive
737-31-5	Diatrizoate sodium	Inactive
87-44-5	beta-Caryophyllene	Inactive
1941-30-6	Tetrapropylammonium bromide	Inactive
81-14-1	Musk ketone	Inactive
2855-19-8	1,2-Epoxydodecane	Inactive
1746-23-2	4-tert-Butylstyrene	Inactive
2495-37-6	Benzyl methacrylate	Inactive
2455-24-5	Tetrahydrofurfuryl methacrylate	Inactive
593-08-8	2-Tridecanone	Inactive
63-42-3	Lactose	Inactive
76-39-1	2-Methyl-2-nitro-1-propanol	Inactive
341-69-5	Orphenadrine hydrochloride	Inactive
928-97-2	trans-Hex-3-en-1-ol	Inactive
622-40-2	4-(2-Hydroxyethyl)morpholine	Inactive
112-36-7	Diethylene glycol diethyl ether	Inactive
791-28-6	Triphenylphosphine oxide	Inactive
58-86-6	D-Xylose	Inactive
1745-81-9	2-Allylphenol	Inactive
2873-97-4	Diacetone acrylamide	Inactive
24544-04-5	2,6-Diisopropylaniline	Inactive
527-53-7	1,2,3,5-Tetramethylbenzene	Inactive
70124-77-5	Flucythrinate	Inactive
630-93-3	Diphenylhydantoin sodium	Inactive
6789-88-4	Hexyl benzoate	Inactive
123-51-3	Isopentyl alcohol	Inactive
657-24-9	Metformin	Inactive
124-43-6	Carbamide peroxide	Inactive
513-86-0	Acetoin	Inactive
103-36-6	Ethyl cinnamate	Inactive
84-61-7	Dicyclohexyl phthalate	Inactive
608-93-5	Pentachlorobenzene	Inactive
92-00-2	2,2'-(3-Chlorophenylimino)diethanol	Inactive
1241-94-7	2-Ethylhexyl diphenyl phosphate	Inactive
122-62-3	Bis(2-ethylhexyl) decanedioate	Inactive
2467-02-9	2,2'-Bisphenol F	Inactive
80-07-9	4,4'-Dichlorodiphenyl sulfone	Inactive
111-77-3	Diethylene glycol monomethyl ether	Inactive
117-18-0	2,3,5,6-Tetrachloronitrobenzene	Inactive
1806-26-4	4-Octylphenol	Inactive
110-26-9	N,N'-Methylenebisacrylamide	Inactive
2052-07-5	2-Bromobiphenyl	Inactive
495-18-1	N-Hydroxybenzamide	Inactive
74-11-3	4-Chlorobenzoic acid	Inactive
129-00-0	Pyrene	Inactive
4460-86-0	2,4,5-Trimethoxybenzaldehyde	Inactive
4376-20-9	MEHP	Inactive
146-48-5	Yohimbine	Inactive
24280-93-1	Mycophenolic acid	Inactive
73384-60-8	Sulmazole	Inactive
3734-33-6	Denatonium benzoate	Inactive
66104-23-2	Pergolide methanesulfonate	Inactive
64092-48-4	Sodium zomepirac	Inactive
302-95-4	Sodium deoxycholate	Inactive
4419-39-0	Beclomethasone	Inactive
74772-77-3	Ciglitizone	Inactive
103-41-3	Benzyl cinnamate	Inactive
57808-65-8	Closantel	Inactive
626-43-7	3,5-Dichloroaniline	Inactive
41253-21-8	1,2,4-Triazole, sodium salt	Inactive
60348-60-9	2,2',4,4',5-Pentabromodiphenyl ether	Inactive
120-92-3	Cyclopentanone	Inactive
5436-43-1	2,2',4,4'-Tetrabromodiphenyl ether	Inactive
529-34-0	1,2,3,4-Tetrahydronaphthalen-1-one	Inactive
92-88-6	4,4'-Biphenyldiol	Inactive
3542-36-7	Dichloro(dioctyl)stannane	Inactive
40601-76-1	Cyanox CY 1790	Inactive
97-64-3	Ethyl lactate	Inactive
500-64-1	Kavain	Inactive
[truncated: 2,887 more rows]

## Sheet: A2. Priority_list
A2. Results of experimental testing; Comparison of AhR activity predictions from the Danish (Q)SAR database (http://qsar.food.dtu.dk) for 164 compounds detected in the Danube River with the results of our QSAR model and available information from literature search
	Legend			Nr.	CAS	Chemical name	IUPAC Name	Type of chemical		Structural identifiers				Presence and type of ring	Experimental testing				Our QSAR model		Danish QSAR Database activity prediction (http://qsar.food.dtu.dk)		Literature		Agreement of our QSAR prediction vs. Literature
	NR	Not reliable model predicition						Class	Subclass	InCHI	InCHI key	SMILES (cannonical)	SMILES (isomeric)		Compound tested	AhR activity category	Mean ± SD		AhR activity	Priority	Rational final model	Random final model	AhR activity	Reference
	A	Active															EC25 (µM)	REPEC25
	I	Inactive
	AG	Agonist		1	136-85-6	5-Methyl-1H-benzotriazole	5-methyl-2H-benzotriazole	industrial	industrial	InChI=1S/C7H7N3/c1-5-2-3-6-7(4-5)9-10-8-6/h2-4H,1H3,(H,8,9,10)	LRUDIIUSNGCQKF-UHFFFAOYSA-N	CC1=CC2=NNN=C2C=C1		Aromatic	No				NR	NR	INC_OUT	INC_OUT	A(AG)	https://pubs.acs.org/doi/10.1021/acs.est.0c02235#
	AN	Antagonist		2	300-62-9	Amphetamine	1-phenylpropan-2-amine	PPCPs	illicit drugs	InChI=1S/C9H13N/c1-8(10)7-9-5-3-2-4-6-9/h2-6,8H,7,10H2,1H3	KWTSXDURSIMDCE-UHFFFAOYSA-N	CC(CC1=CC=CC=C1)N		Aromatic	No				Inactive	0	NEG_IN	NEG_IN	MD
	MD	Missing data		3	934-34-9	2-Hydroxybenzothiazole	3H-1,3-benzothiazol-2-one	industrial	rubber additives	InChI=1S/C7H5NOS/c9-7-8-5-3-1-2-4-6(5)10-7/h1-4H,(H,8,9)	YEDUAINPPJYDJZ-UHFFFAOYSA-N	C1=CC=C2C(=C1)NC(=O)S2		Aromatic	No				NR	NR	INC_OUT	INC_OUT	A(AG)	https://pubs.acs.org/doi/10.1021/acs.est.0c02235#
	NEG_IN	Negative prediction (inactive) inside applicability domain		4	64744-50-9	Gabapentin-Lactam	2-azaspiro[4.5]decan-3-one	PPCPs	psychoactive	InChI=1S/C9H15NO/c11-8-6-9(7-10-8)4-2-1-3-5-9/h1-7H2,(H,10,11)	JAWPQJDOQPSNIQ-UHFFFAOYSA-N	C1CCC2(CC1)CC(=O)NC2		Cyclic	No				Inactive	0	NEG_IN	NEG_IN	MD
	POS_IN	Positive prediction (active) inside applicability domain		5	244-69-9	5-Carboline	5H-pyrido[4,3-b]indole	PPCPs	food ingredients	InChI=1S/C11H8N2/c1-2-4-10-8(3-1)9-7-12-6-5-11(9)13-10/h1-7,13H	RDMFHRSPDKWERA-UHFFFAOYSA-N	C1=CC=C2C(=C1)C3=C(N2)C=CN=C3		Aromatic	No				Low	2	POS_OUT	POS_IN	MD
	NEG_OUT	Negative prediction (inactive) outside applicability domain		6	26093-31-2	7-Amino-4-methylcoumarin	7-amino-4-methylchromen-2-one	industrial	dyes	InChI=1S/C10H9NO2/c1-6-4-10(12)13-9-5-7(11)2-3-8(6)9/h2-5H,11H2,1H3	GLNDAGDHSLMOKX-UHFFFAOYSA-N	CC1=CC(=O)OC2=C1C=CC(=C2)N		Aromatic	No				NR	NR	NEG_IN	NEG_IN	A(AG)	https://pubs.acs.org/doi/10.1021/acs.est.0c02235#
	POS_OUT	Positive prediction (active) outside applicability domain		7	578-95-0	Acridone	10H-acridin-9-one	industrial	industrial	InChI=1S/C13H9NO/c15-13-9-5-1-3-7-11(9)14-12-8-4-2-6-10(12)13/h1-8H,(H,14,15)	FZEYVTFCMJSGMP-UHFFFAOYSA-N	C1=CC=C2C(=C1)C(=O)C3=CC=CC=C3N2		Aromatic	Yes	Medium*	6.84 ± 2.30E-03	4.75E-07 ± 1.64E-08	Medium-High	3	NEG_OUT	POS_OUT	MD
	INC_OUT	Inclonclusive (a definite call within the defined applicability domain could not be made) outside applicability domain		8	615-22-5	2-(Methylthio)benzothiazole	2-methylsulfanyl-1,3-benzothiazole	industrial	rubber additives	InChI=1S/C8H7NS2/c1-10-8-9-6-4-2-3-5-7(6)11-8/h2-5H,1H3	UTBVIMLZIRIFFR-UHFFFAOYSA-N	CSC1=NC2=CC=CC=C2S1		Aromatic	No				NR	NR	INC_OUT	INC_OUT	A(AG)	https://pubs.acs.org/doi/10.1021/acs.est.0c02235#
	Rational final model	QSAR models available in the Danish (Q)SAR Database, developed in Leadscope using human in vitro data from Pubchem using a cocktail approach (training set: 925 actives + 3 700 inactives), models were based on rational and random selections of training set inactives from a pool of 50 000 inactives (detailed description in the article: https://doi.org/10.1371/journal.pone.0213848)		9	486-84-0	Harman	1-methyl-9H-pyrido[3,4-b]indole	PPCPs	food ingredients	InChI=1S/C12H10N2/c1-8-12-10(6-7-13-8)9-4-2-3-5-11(9)14-12/h2-7,14H,1H3	PSFDQSOCUJVVGF-UHFFFAOYSA-N	CC1=NC=CC2=C1NC3=CC=CC=C23		Aromatic	Yes	Cytotoxic	>1.25		Low	3	POS_OUT	POS_IN	A(AG)	https://www.sciencedirect.com/science/article/pii/S0041008X10002991	1
	Random final model			10	66753-06-8	2-Hydroxydesethylterbuthylazine	6-amino-4-(tert-butylamino)-1H-1,3,5-triazin-2-one	pesticides	herbicides	InChI=1S/C7H13N5O/c1-7(2,3)12-5-9-4(8)10-6(13)11-5/h1-3H3,(H4,8,9,10,11,12,13)	NUISVCFZNCYUIM-UHFFFAOYSA-N	CC(C)(C)NC1=NC(=O)NC(=N1)N		Aromatic	No				Inactive	0	MD	MD	MD
	PPCP	Pharmaceuticals and Personal Care Products		11	2599-11-3	Simazine 2-Hydroxy	4,6-bis(ethylamino)-1H-1,3,5-triazin-2-one	pesticides	herbicides	InChI=1S/C7H13N5O/c1-3-8-5-10-6(9-4-2)12-7(13)11-5/h3-4H2,1-2H3,(H3,8,9,10,11,12,13)	YQIXRXMOJFQVBV-UHFFFAOYSA-N	CCNC1=NC(=NC(=O)N1)NCC		Aromatic	No				Inactive	0	INC_OUT	INC_OUT	MD
	BDEs	Brominated Diphenyl Ethers		12	22454-92-8	Methiocarb-sulfoxide phenol	3,5-dimethyl-4-methylsulfinylphenol	pesticides	avicides	InChI=1S/C9H12O2S/c1-6-4-8(10)5-7(2)9(6)12(3)11/h4-5,10H,1-3H3	ZHBBDQFXEDCQFI-UHFFFAOYSA-N	CC1=CC(=CC(=C1S(=O)C)C)O		Aromatic	No				Inactive	0	MD	MD	MD
	PAHs	Polycyclic Aromatic Hydrocarbons		13	1120-24-7	N,N-Dimethyldecylamine	N,N-dimethyldecan-1-amine	industrial	surfactants	InChI=1S/C12H27N/c1-4-5-6-7-8-9-10-11-12-13(2)3/h4-12H2,1-3H3	YWWNNLPSZSEZNZ-UHFFFAOYSA-N	CCCCCCCCCCN(C)C		Acyclic	No				Inactive	0	NEG_IN	NEG_IN	MD
	PCBs	Polychlorinated Biphenyls		14	88-61-9	m-Xylene-4-sulfonic acid	2,4-dimethylbenzenesulfonic acid	industrial	industrial	InChI=1S/C8H10O3S/c1-6-3-4-8(7(2)5-6)12(9,10)11/h3-5H,1-2H3,(H,9,10,11)	CHZLVSBMXZSPNN-UHFFFAOYSA-N	CC1=CC(=C(C=C1)S(=O)(=O)O)C		Aromatic	No				Inactive	0	INC_OUT	INC_OUT	MD
				15	13010-31-6	Tetrapropylammonium	tetrapropylazanium	industrial	industrial	InChI=1S/C12H28N/c1-5-9-13(10-6-2,11-7-3)12-8-4/h5-12H2,1-4H3/q+1	OSBSFAARYOCBHB-UHFFFAOYSA-N	CCC[N+](CCC)(CCC)CCC		Acyclic	No				Inactive	0	MD	MD	MD
				16	34123-57-4	Isoproturon_monodemethyl	1-methyl-3-(4-propan-2-ylphenyl)urea	pesticides	herbicides	InChI=1S/C11H16N2O/c1-8(2)9-4-6-10(7-5-9)13-11(14)12-3/h4-8H,1-3H3,(H2,12,13,14)	DOULWWSSZVEPIN-UHFFFAOYSA-N	CC(C)C1=CC=C(C=C1)NC(=O)NC		Aromatic	No				Low	0	MD	MD	MD
				17	42542-10-9	MDMA	1-(1,3-benzodioxol-5-yl)-N-methylpropan-2-amine	PPCPs	illicit drugs	InChI=1S/C11H15NO2/c1-8(12-2)5-9-3-4-10-11(6-9)14-7-13-10/h3-4,6,8,12H,5,7H2,1-2H3	SHXWCVYOXRDMCX-UHFFFAOYSA-N	CC(CC1=CC2=C(C=C1)OCO2)NC		Aromatic	No				Inactive	0	INC_OUT	INC_OUT	MD
				18	256-96-2	Iminostilbene	11H-benzo[b][1]benzazepine	industrial	industrial	InChI=1S/C14H11N/c1-3-7-13-11(5-1)9-10-12-6-2-4-8-14(12)15-13/h1-10,15H	LCGTWRLJTMHIQZ-UHFFFAOYSA-N	C1=CC=C2C(=C1)C=CC3=CC=CC=C3N2		Aromatic	No				NR	NR	INC_OUT	INC_OUT	A	https://pubs.acs.org/doi/10.1021/acs.est.0c02235#
				19	2163-68-0	2-Hydroxyatrazine	4-(ethylamino)-6-(propan-2-ylamino)-1H-1,3,5-triazin-2-one	pesticides	herbicides	InChI=1S/C8H15N5O/c1-4-9-6-11-7(10-5(2)3)13-8(14)12-6/h5H,4H2,1-3H3,(H3,9,10,11,12,13,14)	NFMIMWNQWAWNDW-UHFFFAOYSA-N	CCNC1=NC(=O)NC(=N1)NC(C)C		Aromatic	No				Inactive	0	INC_OUT	INC_OUT	MD
				20	22175-22-0	Chlorotoluron_desmethyl	1-(3-chloro-4-methylphenyl)-3-methylurea	pesticides	herbicides	InChI=1S/C9H11ClN2O/c1-6-3-4-7(5-8(6)10)12-9(13)11-2/h3-5H,1-2H3,(H2,11,12,13)	GUMFWXBSFOHZDC-UHFFFAOYSA-N	CC1=C(C=C(C=C1)NC(=O)NC)Cl		Aromatic	No				NR	NR	INC_OUT	INC_OUT	MD
				21	1077-56-1	N-Ethyl-o-toluenesulfonamide	N-ethyl-2-methylbenzenesulfonamide	industrial	industrial	InChI=1S/C9H13NO2S/c1-3-10-13(11,12)9-7-5-4-6-8(9)2/h4-7,10H,3H2,1-2H3	NATWUQFQFMZVMT-UHFFFAOYSA-N	CCNS(=O)(=O)C1=CC=CC=C1C		Aromatic	No				Inactive	0	NEG_IN	NEG_IN	MD
				22	35045-02-4	Metribuzin_desamino	6-tert-butyl-3-methylsulfanyl-4H-1,2,4-triazin-5-one	pesticides	herbicides	InChI=1S/C8H13N3OS/c1-8(2,3)5-6(12)9-7(13-4)11-10-5/h1-4H3,(H,9,11,12)	MIWRSUQXSCLDNV-UHFFFAOYSA-N	CC(C)(C)C1=NN=C(NC1=O)SC		Cyclic	No				Inactive	0	NEG_IN	NEG_IN	MD
				23	1709-59-7	4-Amino-N,N-dimethylbenzenesulfonamide	4-amino-N,N-dimethylbenzenesulfonamide	industrial	industrial	InChI=1S/C8H12N2O2S/c1-10(2)13(11,12)8-5-3-7(9)4-6-8/h3-6H,9H2,1-2H3	BABGMPQXLCJMSK-UHFFFAOYSA-N	CN(C)S(=O)(=O)C1=CC=C(C=C1)N		Aromatic	No				Inactive	0	NEG_IN	NEG_IN	MD
				24	52722-86-8	4-Hydroxy-1-(2-hydroxyethyl)-2,2,6,6-tetramethylpiperidine	1-(2-hydroxyethyl)-2,2,6,6-tetramethylpiperidin-4-ol	industrial	industrial	InChI=1S/C11H23NO2/c1-10(2)7-9(14)8-11(3,4)12(10)5-6-13/h9,13-14H,5-8H2,1-4H3	STEYNUVPFMIUOY-UHFFFAOYSA-N	CC1(CC(CC(N1CCO)(C)C)O)C		Cyclic	No				Inactive	0	NEG_IN	NEG_IN	MD
				25	30125-63-4	Desethylterbutylazine	2-N-tert-butyl-6-chloro-1,3,5-triazine-2,4-diamine	pesticides	herbicides	InChI=1S/C7H12ClN5/c1-7(2,3)13-6-11-4(8)10-5(9)12-6/h1-3H3,(H3,9,10,11,12,13)	LMKQNTMFZLAJDV-UHFFFAOYSA-N	CC(C)(C)NC1=NC(=NC(=N1)N)Cl		Aromatic	No				Inactive	0	MD	MD	A	https://pubs.acs.org/doi/10.1021/acs.est.0c02235#	0
				26	28821-18-3	7-(Ethylamino)-4-methylcoumarin	7-(ethylamino)-4-methylchromen-2-one	industrial	dyes	InChI=1S/C12H13NO2/c1-3-13-9-4-5-10-8(2)6-12(14)15-11(10)7-9/h4-7,13H,3H2,1-2H3	OTNIKUTWXUODJZ-UHFFFAOYSA-N	CCNC1=CC2=C(C=C1)C(=CC(=O)O2)C		Aromatic	No				NR	NR	NEG_OUT	NEG_IN	MD
				27	7374-53-0	Propazine_hydroxy	4,6-bis(propan-2-ylamino)-1H-1,3,5-triazin-2-one	pesticides	herbicides	InChI=1S/C9H17N5O/c1-5(2)10-7-12-8(11-6(3)4)14-9(15)13-7/h5-6H,1-4H3,(H3,10,11,12,13,14,15)	RUOTUMSRCIMLJK-UHFFFAOYSA-N	CC(C)NC1=NC(=NC(=O)N1)NC(C)C		Cyclic	No				Inactive	0	INC_OUT	INC_OUT	MD
				28	66753-07-9	Terbuthylazine-2-hydroxy	6-(tert-butylamino)-4-(ethylamino)-1H-1,3,5-triazin-2-one	pesticides	herbicides	InChI=1S/C9H17N5O/c1-5-10-6-11-7(13-8(15)12-6)14-9(2,3)4/h5H2,1-4H3,(H3,10,11,12,13,14,15)	OYTCZOJKXCTBHG-UHFFFAOYSA-N	CCNC1=NC(=O)NC(=N1)NC(C)(C)C		Cyclic	No				Inactive	0	MD	MD	MD
				29	120868-66-8	Imidacloprid-urea	1-[(6-chloropyridin-3-yl)methyl]imidazolidin-2-one	pesticides	insecticides	InChI=1S/C9H10ClN3O/c10-8-2-1-7(5-12-8)6-13-4-3-11-9(13)14/h1-2,5H,3-4,6H2,(H,11,14)	ADWTYURAFSWNSU-UHFFFAOYSA-N	C1CN(C(=O)N1)CC2=CN=C(C=C2)Cl		Aromatic	No				Inactive	0	NEG_IN	NEG_IN	I	https://pubchem.ncbi.nlm.nih.gov/bioassay/651777#section=Protocol	1
				30	442-51-3	Harmine	7-methoxy-1-methyl-9H-pyrido[3,4-b]indole	PPCPs	food ingredients	InChI=1S/C13H12N2O/c1-8-13-11(5-6-14-8)10-4-3-9(16-2)7-12(10)15-13/h3-7,15H,1-2H3	BXNJHAXVSOCGBA-UHFFFAOYSA-N	CC1=NC=CC2=C1NC3=C2C=CC(=C3)OC		Aromatic	Yes	Cytotoxic	>0.64		Medium	3	POS_OUT	POS_IN	A(AN)	https://www.sciencedirect.com/science/article/pii/S037842741101558X	1
				31	15545-48-9	Chlorotoluron	3-(3-chloro-4-methylphenyl)-1,1-dimethylurea	pesticides	herbicides	InChI=1S/C10H13ClN2O/c1-7-4-5-8(6-9(7)11)12-10(14)13(2)3/h4-6H,1-3H3,(H,12,14)	JXCGFZXSOMJFOA-UHFFFAOYSA-N	CC1=C(C=C(C=C1)NC(=O)N(C)C)Cl		Aromatic	No				NR	NR	INC_OUT	INC_OUT	A(AG)	https://pubs.acs.org/doi/10.1021/acs.est.0c02235#
				32	941-57-1	2-Benzothiazolesulfonic acid	1,3-benzothiazole-2-sulfonic acid	industrial	rubber additives	InChI=1S/C7H5NO3S2/c9-13(10,11)7-8-5-3-1-2-4-6(5)12-7/h1-4H,(H,9,10,11)	ZCXGMSGCBDSEOY-UHFFFAOYSA-N	C1=CC=C2C(=C1)N=C(S2)S(=O)(=O)O		Aromatic	No				NR	NR	INC_OUT	INC_OUT	A(AG)	https://pubs.acs.org/doi/10.1021/acs.est.0c02235#
				33	4225-26-7	2(4-morpholinyl)benzothiazole	4-(1,3-benzothiazol-2-yl)morpholine	industrial	rubber additives	InChI=1S/C11H12N2OS/c1-2-4-10-9(3-1)12-11(15-10)13-5-7-14-8-6-13/h1-4H,5-8H2	VVUVJGRVEYHIHC-UHFFFAOYSA-N	C1COCCN1C2=NC3=CC=CC=C3S2		Aromatic	No				NR	NR	INC_OUT	POS_OUT	I	https://pubchem.ncbi.nlm.nih.gov/bioassay/2796
				34	35211-10-0	Norketamine	2-amino-2-(2-chlorophenyl)cyclohexan-1-one	PPCPs	illicit drugs	InChI=1S/C12H14ClNO/c13-10-6-2-1-5-9(10)12(14)8-4-3-7-11(12)15/h1-2,5-6H,3-4,7-8,14H2	BEQZHFIKTBVCAU-UHFFFAOYSA-N	C1CCC(C(=O)C1)(C2=CC=CC=C2Cl)N		Aromatic	No				Inactive	0	NEG_IN	NEG_IN	MD
				35	1672-58-8	N-Formyl-4-aminoantipyrine	N-(1,5-dimethyl-3-oxo-2-phenylpyrazol-4-yl)formamide	PPCPs	psychoactive	InChI=1S/C12H13N3O2/c1-9-11(13-8-16)12(17)15(14(9)2)10-6-4-3-5-7-10/h3-8H,1-2H3,(H,13,16)	WSJBSKRPKADYRQ-UHFFFAOYSA-N	CC1=C(C(=O)N(N1C)C2=CC=CC=C2)NC=O		Aromatic	No				Inactive	0	NEG_IN	NEG_IN	A	https://pubs.acs.org/doi/10.1021/acs.est.0c02235#	0
				36	28291-75-0	N-Cyclohexyl-2-benzothiazole-amine	N-cyclohexyl-1,3-benzothiazol-2-amine	industrial	rubber additives	InChI=1S/C13H16N2S/c1-2-6-10(7-3-1)14-13-15-11-8-4-5-9-12(11)16-13/h4-5,8-10H,1-3,6-7H2,(H,14,15)	UPWPIFMHSFSVLE-UHFFFAOYSA-N	C1CCC(CC1)NC2=NC3=CC=CC=C3S2		Aromatic	No				NR	NR	NEG_OUT	POS_IN	MD
				37	2164-08-1	Lenacil	3-cyclohexyl-1,5,6,7-tetrahydrocyclopenta[d]pyrimidine-2,4-dione	pesticides	herbicides	InChI=1S/C13H18N2O2/c16-12-10-7-4-8-11(10)14-13(17)15(12)9-5-2-1-3-6-9/h9H,1-8H2,(H,14,17)	ZTMKADLOSYKWCA-UHFFFAOYSA-N	C1CCC(CC1)N2C(=O)C3=C(CCC3)NC2=O		Cyclic	No				Inactive	0	NEG_IN	NEG_IN	I	https://www.jstage.jst.go.jp/article/jhs/56/4/56_4_374/_pdf	1
				38	3564-73-6	Dihydro carbamazepine	5,6-dihydrobenzo[b][1]benzazepine-11-carboxamide	PPCPs	psychoactive	InChI=1S/C15H14N2O/c16-15(18)17-13-7-3-1-5-11(13)9-10-12-6-2-4-8-14(12)17/h1-8H,9-10H2,(H2,16,18)	PHNLCHMJDSSPDQ-UHFFFAOYSA-N	C1CC2=CC=CC=C2N(C3=CC=CC=C31)C(=O)N		Aromatic	Yes	Inactive	>500		NR	NR	NEG_IN	NEG_IN	MD
				39	142-98-3	Decylsulfate	decyl hydrogen sulfate	industrial	surfactants	InChI=1S/C10H22O4S/c1-2-3-4-5-6-7-8-9-10-14-15(11,12)13/h2-10H2,1H3,(H,11,12,13)	CSMFSDCPJHNZRY-UHFFFAOYSA-N	CCCCCCCCCCOS(=O)(=O)O		Acyclic	No				Inactive	0	INC_OUT	INC_OUT	MD
				40	83-15-8	N-Acetyl-4-aminoantipyrine	N-(1,5-dimethyl-3-oxo-2-phenylpyrazol-4-yl)acetamide	PPCPs	psychoactive	InChI=1S/C13H15N3O2/c1-9-12(14-10(2)17)13(18)16(15(9)3)11-7-5-4-6-8-11/h4-8H,1-3H3,(H,14,17)	OIAGWXKSCXPNNZ-UHFFFAOYSA-N	CC1=C(C(=O)N(N1C)C2=CC=CC=C2)NC(=O)C		Aromatic	No				Inactive	0	NEG_IN	NEG_IN	MD
				41	52888-80-9	Prosulfocarb	S-benzyl N,N-dipropylcarbamothioate	pesticides	herbicides	InChI=1S/C14H21NOS/c1-3-10-15(11-4-2)14(16)17-12-13-8-6-5-7-9-13/h5-9H,3-4,10-12H2,1-2H3	NQLVQOSNDJXLKG-UHFFFAOYSA-N	CCCN(CCC)C(=O)SCC1=CC=CC=C1		Aromatic	No				Inactive	0	INC_OUT	INC_OUT	A	https://pubs.acs.org/doi/10.1021/acs.est.0c02235#	0
				42	36507-30-9	Epoxy carbamazepine	3-oxa-11-azatetracyclo[10.4.0.02,4.05,10]hexadeca-1(16),5,7,9,12,14-hexaene-11-carboxamide	PPCPs	psychoactive	InChI=1S/C15H12N2O2/c16-15(18)17-11-7-3-1-5-9(11)13-14(19-13)10-6-2-4-8-12(10)17/h1-8,13-14H,(H2,16,18)	ZRWWEEVEIOGMMT-UHFFFAOYSA-N	C1=CC=C2C(=C1)C3C(O3)C4=CC=CC=C4N2C(=O)N		Aromatic	Yes	Inactive**	172	1.44e-08	NR	NR	INC_OUT	INC_OUT	MD
				43	68011-66-5	2-Hydroxycarbamazepine	3-hydroxybenzo[b][1]benzazepine-11-carboxamide	PPCPs	psychoactive	InChI=1S/C15H12N2O2/c16-15(19)17-13-4-2-1-3-10(13)5-6-11-9-12(18)7-8-14(11)17/h1-9,18H,(H2,16,19)	VPZIYMMSJFWLSP-UHFFFAOYSA-N	C1=CC=C2C(=C1)C=CC3=C(N2C(=O)N)C=CC(=C3)O		Aromatic	Yes	Inactive	>125		NR	NR	MD	MD	MD
				44	29331-92-8	10,11-Dihydro-10-hydroxycarbamazepine	5-hydroxy-5,6-dihydrobenzo[b][1]benzazepine-11-carboxamide	PPCPs	psychoactive	InChI=1S/C15H14N2O2/c16-15(19)17-12-7-3-1-5-10(12)9-14(18)11-6-2-4-8-13(11)17/h1-8,14,18H,9H2,(H2,16,19)	BMPDWHIDQYTSHX-UHFFFAOYSA-N	C1C(C2=CC=CC=C2N(C3=CC=CC=C31)C(=O)N)O		Aromatic	No				NR	NR	INC_OUT	INC_OUT	MD
				45	50563-36-5	Dimethachlor	2-chloro-N-(2,6-dimethylphenyl)-N-(2-methoxyethyl)acetamide	pesticides	herbicides	InChI=1S/C13H18ClNO2/c1-10-5-4-6-11(2)13(10)15(7-8-17-3)12(16)9-14/h4-6H,7-9H2,1-3H3	SCCDDNKJYDZXMM-UHFFFAOYSA-N	CC1=C(C(=CC=C1)C)N(CCOC)C(=O)CCl		Aromatic	No				Inactive	0	NEG_IN	NEG_IN	MD
				46	525-66-6	Propranolol	1-naphthalen-1-yloxy-3-(propan-2-ylamino)propan-2-ol	PPCPs	cardiovascular	InChI=1S/C16H21NO2/c1-12(2)17-10-14(18)11-19-16-9-5-7-13-6-3-4-8-15(13)16/h3-9,12,14,17-18H,10-11H2,1-2H3	AQHHHDLHHXJYJD-UHFFFAOYSA-N	CC(C)NCC(COC1=CC=CC2=CC=CC=C21)O		Aromatic	Yes	Cytotoxic	>62.5		Inactive	0	NEG_IN	NEG_IN	MD
				47	50-18-0	Cyclophosphamide	N,N-bis(2-chloroethyl)-2-oxo-1,3,2λ5-oxazaphosphinan-2-amine	PPCPs	lipid-lowering	InChI=1S/C7H15Cl2N2O2P/c8-2-5-11(6-3-9)14(12)10-4-1-7-13-14/h1-7H2,(H,10,12)	CMSMOCZEIVJLDB-UHFFFAOYSA-N	C1CNP(=O)(OC1)N(CCCl)CCCl		Cyclic	No				Inactive	0	INC_OUT	INC_OUT	MD
				48	93413-62-8	O-Desmethylvenlafaxine	4-[2-(dimethylamino)-1-(1-hydroxycyclohexyl)ethyl]phenol	PPCPs	psychoactive	InChI=1S/C16H25NO2/c1-17(2)12-15(13-6-8-14(18)9-7-13)16(19)10-4-3-5-11-16/h6-9,15,18-19H,3-5,10-12H2,1-2H3	KYYIDSXMWOZKMP-UHFFFAOYSA-N	CN(C)CC(C1=CC=C(C=C1)O)C2(CCCCC2)O		Aromatic	No				Inactive	0	NEG_IN	NEG_IN	MD
				49	27203-92-5	Tramadol	(1R,2R)-2-[(dimethylamino)methyl]-1-(3-methoxyphenyl)cyclohexan-1-ol	PPCPs	psychoactive	InChI=1S/C16H25NO2/c1-17(2)12-14-7-4-5-10-16(14,18)13-8-6-9-15(11-13)19-3/h6,8-9,11,14,18H,4-5,7,10,12H2,1-3H3/t14-,16+/m1/s1	TVYLLZQTGLZFBW-ZBFHGGJFSA-N	CN(C)CC1CCCCC1(C2=CC(=CC=C2)OC)O	CN(C)C[C@H]1CCCC[C@@]1(C2=CC(=CC=C2)OC)O	Aromatic	No				Inactive	0	NEG_IN	NEG_IN	I	https://pubchem.ncbi.nlm.nih.gov/bioassay/2796	1
				50	94-24-6	Tetracain	2-(dimethylamino)ethyl 4-(butylamino)benzoate	PPCPs	psychoactive	InChI=1S/C15H24N2O2/c1-4-5-10-16-14-8-6-13(7-9-14)15(18)19-12-11-17(2)3/h6-9,16H,4-5,10-12H2,1-3H3	GKCBAIGFKIBETG-UHFFFAOYSA-N	CCCCNC1=CC=C(C=C1)C(=O)OCCN(C)C		Aromatic	No				Inactive	0	NEG_IN	NEG_IN	MD
				51	6493-07-8	1-(3-carboxypropyl)-3,7-dimethylxanthine	4-(3,7-dimethyl-2,6-dioxopurin-1-yl)butanoic acid	PPCPs	cardiovascular	InChI=1S/C11H14N4O4/c1-13-6-12-9-8(13)10(18)15(11(19)14(9)2)5-3-4-7(16)17/h6H,3-5H2,1-2H3,(H,16,17)	WKASGTGXOGALBG-UHFFFAOYSA-N	CN1C=NC2=C1C(=O)N(C(=O)N2C)CCCC(=O)O		Aromatic	No				Inactive	0	MD	MD	MD
				52	51384-51-1	Metoprolol	1-[4-(2-methoxyethyl)phenoxy]-3-(propan-2-ylamino)propan-2-ol	PPCPs	cardiovascular	InChI=1S/C15H25NO3/c1-12(2)16-10-14(17)11-19-15-6-4-13(5-7-15)8-9-18-3/h4-7,12,14,16-17H,8-11H2,1-3H3	IUBSYMUCCVWXPE-UHFFFAOYSA-N	CC(C)NCC(COC1=CC=C(C=C1)CCOC)O		Aromatic	No				Inactive	0	NEG_IN	NEG_IN	I	https://www.sciencedirect.com/science/article/pii/S0043135417305894	1
				53	83-98-7	Orphenadrine	N,N-dimethyl-2-[(2-methylphenyl)-phenylmethoxy]ethanamine	PPCPs	antihistamins	InChI=1S/C18H23NO/c1-15-9-7-8-12-17(15)18(20-14-13-19(2)3)16-10-5-4-6-11-16/h4-12,18H,13-14H2,1-3H3	QVYRGXJJSLMXQH-UHFFFAOYSA-N	CC1=CC=CC=C1C(C2=CC=CC=C2)OCCN(C)C		Aromatic	No				Inactive	0	NEG_IN	NEG_IN	MD
				54	58955-93-4	trans-dihydro-dihydroxy CBZ	(5S,6S)-5,6-dihydroxy-5,6-dihydrobenzo[b][1]benzazepine-11-carboxamide	PPCPs	psychoactive	InChI=1S/C15H14N2O3/c16-15(20)17-11-7-3-1-5-9(11)13(18)14(19)10-6-2-4-8-12(10)17/h1-8,13-14,18-19H,(H2,16,20)/t13-,14-/m0/s1	PRGQOPPDPVELEG-KBPBESRZSA-N	C1=CC=C2C(=C1)C(C(C3=CC=CC=C3N2C(=O)N)O)O	C1=CC=C2C(=C1)[C@@H]([C@H](C3=CC=CC=C3N2C(=O)N)O)O	Aromatic	No				NR	NR	MD	MD	MD
				55	35079-97-1	10,11-Dihydro-10,11-dihydroxycarbamazepine	5,6-dihydroxy-5,6-dihydrobenzo[b][1]benzazepine-11-carboxamide	PPCPs	psychoactive	InChI=1S/C15H14N2O3/c16-15(20)17-11-7-3-1-5-9(11)13(18)14(19)10-6-2-4-8-12(10)17/h1-8,13-14,18-19H,(H2,16,20)	PRGQOPPDPVELEG-UHFFFAOYSA-N	C1=CC=C2C(=C1)C(C(C3=CC=CC=C3N2C(=O)N)O)O		Aromatic	No				NR	NR	MD	MD	MD
				56	676228-91-4	Thiacloprid amide	(E)-[3-[(6-chloropyridin-3-yl)methyl]-1,3-thiazolidin-2-ylidene]urea	pesticides	insecticides	InChI=1S/C10H11ClN4OS/c11-8-2-1-7(5-13-8)6-15-3-4-17-10(15)14-9(12)16/h1-2,5H,3-4,6H2,(H2,12,16)/b14-10-	LEZHOZPJYAQQNU-UVTDQMKNSA-N	C1CSC(=NC(=O)N)N1CC2=CN=C(C=C2)Cl	C1CS/C(=N\C(=O)N)/N1CC2=CN=C(C=C2)Cl	Aromatic	No				Inactive	0	MD	MD	A	https://pubs.acs.org/doi/10.1021/acs.est.0c02235#	0
				57	67306-00-7	Fenpropidin	1-[3-(4-tert-butylphenyl)-2-methylpropyl]piperidine	pesticides	fungicides	InChI=1S/C19H31N/c1-16(15-20-12-6-5-7-13-20)14-17-8-10-18(11-9-17)19(2,3)4/h8-11,16H,5-7,12-15H2,1-4H3	MGNFYQILYYYUBS-UHFFFAOYSA-N	CC(CC1=CC=C(C=C1)C(C)(C)C)CN2CCCCC2		Aromatic	No				Inactive	0	NEG_IN	NEG_IN	MD
				58	15912-74-0	Methyltriphenylphosphonium	methyl(triphenyl)phosphanium	industrial	industrial	InChI=1S/C19H18P/c1-20(17-11-5-2-6-12-17,18-13-7-3-8-14-18)19-15-9-4-10-16-19/h2-16H,1H3/q+1	AZFQCTBZOPUVOW-UHFFFAOYSA-N	C[P+](C1=CC=CC=C1)(C2=CC=CC=C2)C3=CC=CC=C3		Aromatic	No				NR	NR	MD	MD	MD
				59	50-48-6	Amitriptyline	N,N-dimethyl-3-(2-tricyclo[9.4.0.03,8]pentadeca-1(15),3,5,7,11,13-hexaenylidene)propan-1-amine	PPCPs	antihistamins	InChI=1S/C20H23N/c1-21(2)15-7-12-20-18-10-5-3-8-16(18)13-14-17-9-4-6-11-19(17)20/h3-6,8-12H,7,13-15H2,1-2H3	KRMDCWKBEZIMAB-UHFFFAOYSA-N	CN(C)CCC=C1C2=CC=CC=C2CCC3=CC=CC=C31		Aromatic	No				Inactive	0	NEG_IN	NEG_IN	MD
				60	67129-08-2	Metazachlor	2-chloro-N-(2,6-dimethylphenyl)-N-(pyrazol-1-ylmethyl)acetamide	pesticides	herbicides	InChI=1S/C14H16ClN3O/c1-11-5-3-6-12(2)14(11)18(13(19)9-15)10-17-8-4-7-16-17/h3-8H,9-10H2,1-2H3	STEPQTYSZVCJPV-UHFFFAOYSA-N	CC1=C(C(=CC=C1)C)N(CN2C=CC=N2)C(=O)CCl		Aromatic	Yes	Cytotoxic	>10		Inactive	0	NEG_IN	NEG_IN	A	https://pubs.acs.org/doi/10.1021/acs.est.0c02235#	0
				61	152019-73-3	Metolachlor OA	2-[2-ethyl-N-(1-methoxypropan-2-yl)-6-methylanilino]-2-oxoacetic acid	pesticides	herbicides	InChI=1S/C15H21NO4/c1-5-12-8-6-7-10(2)13(12)16(11(3)9-20-4)14(17)15(18)19/h6-8,11H,5,9H2,1-4H3,(H,18,19)	LNOOSYCKMKZOJB-UHFFFAOYSA-N	CCC1=CC=CC(=C1N(C(C)COC)C(=O)C(=O)O)C		Aromatic	No				Inactive	0	MD	MD	A	https://pubs.acs.org/doi/10.1021/acs.est.0c02235#	0
				62	6899-10-1	Hexadecyltrimethylammonium	hexadecyl(trimethyl)azanium	PPCPs	antiseptics	InChI=1S/C19H42N/c1-5-6-7-8-9-10-11-12-13-14-15-16-17-18-19-20(2,3)4/h5-19H2,1-4H3/q+1	RLGQACBPNDBWTB-UHFFFAOYSA-N	CCCCCCCCCCCCCCCC[N+](C)(C)C		Acyclic	No				Inactive	0	MD	MD	A	https://pubs.acs.org/doi/10.1021/acs.est.0c02235#	0
				63	53-41-8	Androsterone	(3R,5S,8R,9S,10S,13S,14S)-3-hydroxy-10,13-dimethyl-1,2,3,4,5,6,7,8,9,11,12,14,15,16-tetradecahydrocyclopenta[a]phenanthren-17-one	PPCPs	hormones	InChI=1S/C19H30O2/c1-18-9-7-13(20)11-12(18)3-4-14-15-5-6-17(21)19(15,2)10-8-16(14)18/h12-16,20H,3-11H2,1-2H3/t12-,13+,14-,15-,16-,18-,19-/m0/s1	QGXBDMJGAMFCBF-HLUDHZFRSA-N	CC12CCC(CC1CCC3C2CCC4(C3CCC4=O)C)O	C[C@]12CC[C@H](C[C@@H]1CC[C@@H]3[C@@H]2CC[C@]4([C@H]3CCC4=O)C)O	Cyclic	No				Inactive	0	NEG_IN	NEG_IN	I	https://pubchem.ncbi.nlm.nih.gov/bioassay/2796	1
				64	481-29-8	Epiandrosterone	(3S,5S,8R,9S,10S,13S,14S)-3-hydroxy-10,13-dimethyl-1,2,3,4,5,6,7,8,9,11,12,14,15,16-tetradecahydrocyclopenta[a]phenanthren-17-one	PPCPs	hormones	InChI=1S/C19H30O2/c1-18-9-7-13(20)11-12(18)3-4-14-15-5-6-17(21)19(15,2)10-8-16(14)18/h12-16,20H,3-11H2,1-2H3/t12-,13-,14-,15-,16-,18-,19-/m0/s1	QGXBDMJGAMFCBF-LUJOEAJASA-N	CC12CCC(CC1CCC3C2CCC4(C3CCC4=O)C)O	C[C@]12CC[C@@H](C[C@@H]1CC[C@@H]3[C@@H]2CC[C@]4([C@H]3CCC4=O)C)O	Cyclic	No				Inactive	0	NEG_IN	NEG_IN	I	https://pubchem.ncbi.nlm.nih.gov/bioassay/2796	1
				65	106700-29-2	Pethoxamid	2-chloro-N-(2-ethoxyethyl)-N-(2-methyl-1-phenylprop-1-enyl)acetamide	pesticides	herbicides	InChI=1S/C16H22ClNO2/c1-4-20-11-10-18(15(19)12-17)16(13(2)3)14-8-6-5-7-9-14/h5-9H,4,10-12H2,1-3H3	CSWIKHNSBZVWNQ-UHFFFAOYSA-N	CCOCCN(C(=O)CCl)C(=C(C)C)C1=CC=CC=C1		Aromatic	Yes	Cytotoxic	>50		Inactive	0	NEG_IN	INC_OUT	A	https://pubs.acs.org/doi/10.1021/acs.est.0c02235#	0
				66	15307-86-5	Diclofenac	2-[2-(2,6-dichloroanilino)phenyl]acetic acid	PPCPs	psychoactive	InChI=1S/C14H11Cl2NO2/c15-10-5-3-6-11(16)14(10)17-12-7-2-1-4-9(12)8-13(18)19/h1-7,17H,8H2,(H,18,19)	DCOPUUMXTXDBNB-UHFFFAOYSA-N	C1=CC=C(C(=C1)CC(=O)O)NC2=C(C=CC=C2Cl)Cl		Aromatic	No				NR	NR	NEG_IN	NEG_IN	A	https://pubs.acs.org/doi/10.1021/acs.est.0c02235#
				67	116539-59-4	Duloxetine	(3S)-N-methyl-3-naphthalen-1-yloxy-3-thiophen-2-ylpropan-1-amine	PPCPs	psychoactive	InChI=1S/C18H19NOS/c1-19-12-11-17(18-10-5-13-21-18)20-16-9-4-7-14-6-2-3-8-15(14)16/h2-10,13,17,19H,11-12H2,1H3/t17-/m0/s1	ZEUITGRIYCTCEM-KRWDZBQOSA-N	CNCCC(C1=CC=CS1)OC2=CC=CC3=CC=CC=C32	CNCC[C@@H](C1=CC=CS1)OC2=CC=CC3=CC=CC=C32	Aromatic	Yes	Cytotoxic	>4		Inactive	0	NEG_IN	INC_OUT	I	https://pubchem.ncbi.nlm.nih.gov/bioassay/2796#sid=49681583	1
				68	50-36-2	Cocaine	methyl (1R,2R,3S,5S)-3-benzoyloxy-8-methyl-8-azabicyclo[3.2.1]octane-2-carboxylate	PPCPs	illicit drugs	InChI=1S/C17H21NO4/c1-18-12-8-9-13(18)15(17(20)21-2)14(10-12)22-16(19)11-6-4-3-5-7-11/h3-7,12-15H,8-10H2,1-2H3/t12-,13+,14-,15+/m0/s1	ZPUCINDJVBIVPJ-LJISPDSOSA-N	CN1C2CCC1C(C(C2)OC(=O)C3=CC=CC=C3)C(=O)OC	CN1[C@H]2CC[C@@H]1[C@H]([C@H](C2)OC(=O)C3=CC=CC=C3)C(=O)OC	Aromatic	No				Inactive	0	NEG_IN	NEG_IN	MD
				69	10328-35-5	Benzyldimethyldodecylammonium	benzyl-dodecyl-dimethylazanium	PPCPs	antiseptics	InChI=1S/C21H38N/c1-4-5-6-7-8-9-10-11-12-16-19-22(2,3)20-21-17-14-13-15-18-21/h13-15,17-18H,4-12,16,19-20H2,1-3H3/q+1	CYDRXTMLKJDRQH-UHFFFAOYSA-N	CCCCCCCCCCCC[N+](C)(C)CC1=CC=CC=C1		Aromatic	No				Inactive	0	MD	MD	MD
				70	79617-96-2	Sertraline	(1S,4S)-4-(3,4-dichlorophenyl)-N-methyl-1,2,3,4-tetrahydronaphthalen-1-amine	PPCPs	psychoactive	InChI=1S/C17H17Cl2N/c1-20-17-9-7-12(13-4-2-3-5-14(13)17)11-6-8-15(18)16(19)10-11/h2-6,8,10,12,17,20H,7,9H2,1H3/t12-,17-/m0/s1	VGKDLMBJGBXTGI-SJCJKPOMSA-N	CNC1CCC(C2=CC=CC=C12)C3=CC(=C(C=C3)Cl)Cl	CN[C@H]1CC[C@H](C2=CC=CC=C12)C3=CC(=C(C=C3)Cl)Cl	Aromatic	Yes	Cytotoxic	>1		Inactive	0	NEG_OUT	INC_OUT	I	https://pubchem.ncbi.nlm.nih.gov/bioassay/2796#section=Comment	1
				71	76-99-3	Methadone	6-(dimethylamino)-4,4-diphenylheptan-3-one	PPCPs	psychoactive	InChI=1S/C21H27NO/c1-5-20(23)21(16-17(2)22(3)4,18-12-8-6-9-13-18)19-14-10-7-11-15-19/h6-15,17H,5,16H2,1-4H3	USSIQXCVUWKGNF-UHFFFAOYSA-N	CCC(=O)C(CC(C)N(C)C)(C1=CC=CC=C1)C2=CC=CC=C2		Aromatic	No				Inactive	0	NEG_IN	NEG_IN	MD
				72	62498-67-3	N-Desmethylcitalopram	1-(4-fluorophenyl)-1-[3-(methylamino)propyl]-3H-2-benzofuran-5-carbonitrile	PPCPs	psychoactive	InChI=1S/C19H19FN2O/c1-22-10-2-9-19(16-4-6-17(20)7-5-16)18-8-3-14(12-21)11-15(18)13-23-19/h3-8,11,22H,2,9-10,13H2,1H3	PTJADDMMFYXMMG-UHFFFAOYSA-N	CNCCCC1(C2=C(CO1)C=C(C=C2)C#N)C3=CC=C(C=C3)F		Aromatic	No				Inactive	0	NEG_OUT	INC_OUT	MD
				73	514-65-8	Biperiden	1-(2-bicyclo[2.2.1]hept-5-enyl)-1-phenyl-3-piperidin-1-ylpropan-1-ol	PPCPs	other pharm.	InChI=1S/C21H29NO/c23-21(19-7-3-1-4-8-19,11-14-22-12-5-2-6-13-22)20-16-17-9-10-18(20)15-17/h1,3-4,7-10,17-18,20,23H,2,5-6,11-16H2	YSXKPIUOCJLQIE-UHFFFAOYSA-N	C1CCN(CC1)CCC(C2CC3CC2C=C3)(C4=CC=CC=C4)O		Aromatic	No				Inactive	0	NEG_IN	NEG_IN	MD
				74	120983-64-4	Prothioconazole-desthio	2-(1-chlorocyclopropyl)-1-(2-chlorophenyl)-3-(1,2,4-triazol-1-yl)propan-2-ol	pesticides	fungicides	InChI=1S/C14H15Cl2N3O/c15-12-4-2-1-3-11(12)7-14(20,13(16)5-6-13)8-19-10-17-9-18-19/h1-4,9-10,20H,5-8H2	HHUQPWODPBDTLI-UHFFFAOYSA-N	C1CC1(C(CC2=CC=CC=C2Cl)(CN3C=NC=N3)O)Cl		Aromatic	No				Inactive	0	MD	MD	A	https://pubs.acs.org/doi/10.1021/acs.est.0c02235#	0
				75	187022-11-3	Acetochlor_ESA	2-[N-(ethoxymethyl)-2-ethyl-6-methylanilino]-2-oxoethanesulfonic acid	pesticides	herbicides	InChI=1S/C14H21NO5S/c1-4-12-8-6-7-11(3)14(12)15(10-20-5-2)13(16)9-21(17,18)19/h6-8H,4-5,9-10H2,1-3H3,(H,17,18,19)	HXAIQOCRALNGKB-UHFFFAOYSA-N	CCC1=CC=CC(=C1N(COCC)C(=O)CS(=O)(=O)O)C		Aromatic	No				Inactive	0	MD	MD	MD
				76	76-42-6	Oxycodone	(4R,4aS,7aR,12bS)-4a-hydroxy-9-methoxy-3-methyl-2,4,5,6,7a,13-hexahydro-1H-4,12-methanobenzofuro[3,2-e]isoquinolin-7-one	PPCPs	psychoactive	InChI=1S/C18H21NO4/c1-19-8-7-17-14-10-3-4-12(22-2)15(14)23-16(17)11(20)5-6-18(17,21)13(19)9-10/h3-4,13,16,21H,5-9H2,1-2H3/t13-,16+,17+,18-/m1/s1	BRUQQQPBMZOVGD-XFKAJCMBSA-N	CN1CCC23C4C(=O)CCC2(C1CC5=C3C(=C(C=C5)OC)O4)O	CN1CC[C@]23[C@@H]4C(=O)CC[C@]2([C@H]1CC5=C3C(=C(C=C5)OC)O4)O	Aromatic	No				Inactive	0	INC_OUT	NEG_IN	I	https://pubchem.ncbi.nlm.nih.gov/bioassay/1211697#section=Data-Table	1
				77	113665-84-2	Clopidogrel	methyl (2S)-2-(2-chlorophenyl)-2-(6,7-dihydro-4H-thieno[3,2-c]pyridin-5-yl)acetate	PPCPs	cardiovascular	InChI=1S/C16H16ClNO2S/c1-20-16(19)15(12-4-2-3-5-13(12)17)18-8-6-14-11(10-18)7-9-21-14/h2-5,7,9,15H,6,8,10H2,1H3/t15-/m0/s1	GKTWGGQPFAXNFI-HNNXBMFYSA-N	COC(=O)C(C1=CC=CC=C1Cl)N2CCC3=C(C2)C=CS3	COC(=O)[C@H](C1=CC=CC=C1Cl)N2CCC3=C(C2)C=CS3	Aromatic	No				Inactive	0	NEG_IN	NEG_IN	I	https://pubchem.ncbi.nlm.nih.gov/bioassay/2796#sid=49666423	1
				78	172960-62-2	Metazachlor ESA	2-[2,6-dimethyl-N-(pyrazol-1-ylmethyl)anilino]-2-oxoethanesulfonic acid	pesticides	herbicides	InChI=1S/C14H17N3O4S/c1-11-5-3-6-12(2)14(11)17(10-16-8-4-7-15-16)13(18)9-22(19,20)21/h3-8H,9-10H2,1-2H3,(H,19,20,21)	IPVCSECPEVHQOV-UHFFFAOYSA-N	CC1=C(C(=CC=C1)C)N(CN2C=CC=N2)C(=O)CS(=O)(=O)O		Aromatic	No				Inactive	0	MD	MD	A	https://pubs.acs.org/doi/10.1021/acs.est.0c02235#	0
				79	59729-33-8	Citalopram	1-[3-(dimethylamino)propyl]-1-(4-fluorophenyl)-3H-2-benzofuran-5-carbonitrile	PPCPs	psychoactive	InChI=1S/C20H21FN2O/c1-23(2)11-3-10-20(17-5-7-18(21)8-6-17)19-9-4-15(13-22)12-16(19)14-24-20/h4-9,12H,3,10-11,14H2,1-2H3	WSEQXVZVJXJVFP-UHFFFAOYSA-N	CN(C)CCCC1(C2=C(CO1)C=C(C=C2)C#N)C3=CC=C(C=C3)F		Aromatic	Yes	Cytotoxic	>500		Inactive	0	INC_OUT	INC_OUT	A	https://www.sciencedirect.com/science/article/pii/S0009279713003207	0
				80	66722-44-9	Bisoprolol	1-(propan-2-ylamino)-3-[4-(2-propan-2-yloxyethoxymethyl)phenoxy]propan-2-ol	PPCPs	cardiovascular	InChI=1S/C18H31NO4/c1-14(2)19-11-17(20)13-23-18-7-5-16(6-8-18)12-21-9-10-22-15(3)4/h5-8,14-15,17,19-20H,9-13H2,1-4H3	VHYCDWMUTMEGQY-UHFFFAOYSA-N	CC(C)NCC(COC1=CC=C(C=C1)COCCOC(C)C)O		Aromatic	No				Inactive	0	NEG_IN	NEG_IN	MD
				81	47324-98-1	Denatonium	benzyl-[2-(2,6-dimethylanilino)-2-oxoethyl]-diethylazanium	industrial	industrial	InChI=1S/C21H28N2O/c1-5-23(6-2,15-19-13-8-7-9-14-19)16-20(24)22-21-17(3)11-10-12-18(21)4/h7-14H,5-6,15-16H2,1-4H3/p+1	ZFQMTVNLDNXRNQ-UHFFFAOYSA-O	CC[N+](CC)(CC1=CC=CC=C1)CC(=O)NC2=C(C=CC=C2C)C		Aromatic	No				Inactive	0	MD	MD	MD
				82	149961-52-4	Dimoxystrobin	(2Z)-2-[2-[(2,5-dimethylphenoxy)methyl]phenyl]-2-methoxyimino-N-methylacetamide	pesticides	fungicides	InChI=1S/C19H22N2O3/c1-13-9-10-14(2)17(11-13)24-12-15-7-5-6-8-16(15)18(21-23-4)19(22)20-3/h5-11H,12H2,1-4H3,(H,20,22)/b21-18+	WXUZAHCNPWONDH-DYTRJAOYSA-N	CC1=CC(=C(C=C1)C)OCC2=CC=CC=C2C(=NOC)C(=O)NC	CC1=CC(=C(C=C1)C)OCC2=CC=CC=C2/C(=N\OC)/C(=O)NC	Aromatic	No				Inactive	0	NEG_OUT	NEG_IN	MD
				83	20256-56-8	Didecyldimethylammonium	didecyl(dimethyl)azanium	PPCPs	antiseptics	InChI=1S/C22H48N/c1-5-7-9-11-13-15-17-19-21-23(3,4)22-20-18-16-14-12-10-8-6-2/h5-22H2,1-4H3/q+1	JGFDZZLUDWMUQH-UHFFFAOYSA-N	CCCCCCCCCC[N+](C)(C)CCCCCCCCCC		Acyclic	No				Inactive	0	MD	MD	A	https://pubs.acs.org/doi/10.1021/acs.est.0c02235#	0
				84	171118-09-5	Metolachlor ESA	2-[2-ethyl-N-(1-methoxypropan-2-yl)-6-methylanilino]-2-oxoethanesulfonic acid	pesticides	herbicides	InChI=1S/C15H23NO5S/c1-5-13-8-6-7-11(2)15(13)16(12(3)9-21-4)14(17)10-22(18,19)20/h6-8,12H,5,9-10H2,1-4H3,(H,18,19,20)	CIGKZVUEZXGYSV-UHFFFAOYSA-N	CCC1=CC=CC(=C1N(C(C)COC)C(=O)CS(=O)(=O)O)C		Aromatic	No				Inactive	0	MD	MD	I	https://www.sciencedirect.com/science/article/pii/S0045653520315253	1
				85	16287-71-1	Benzyldimethyltetradecylammonium	benzyl-dimethyl-tetradecylazanium	PPCPs	antiseptics	InChI=1S/C23H42N/c1-4-5-6-7-8-9-10-11-12-13-14-18-21-24(2,3)22-23-19-16-15-17-20-23/h15-17,19-20H,4-14,18,21-22H2,1-3H3/q+1	WNBGYVXHFTYOBY-UHFFFAOYSA-N	CCCCCCCCCCCCCC[N+](C)(C)CC1=CC=CC=C1		Aromatic	No				Inactive	0	MD	MD	MD
				86	4292-10-8	Lauramidopropylbetaine	2-[3-(dodecanoylamino)propyl-dimethylazaniumyl]acetate	industrial	surfactants	InChI=1S/C19H38N2O3/c1-4-5-6-7-8-9-10-11-12-14-18(22)20-15-13-16-21(2,3)17-19(23)24/h4-17H2,1-3H3,(H-,20,22,23,24)	MRUAUOIMASANKQ-UHFFFAOYSA-N	CCCCCCCCCCCC(=O)NCCC[N+](C)(C)CC(=O)[O-]		Acyclic	No				Inactive	0	NEG_IN	NEG_IN	MD
				87	139520-94-8	Prochloraz BTS44596	1-propyl-1-[2-(2,4,6-trichlorophenoxy)ethyl]urea	pesticides	fungicides	InChI=1S/C12H15Cl3N2O2/c1-2-3-17(12(16)18)4-5-19-11-9(14)6-8(13)7-10(11)15/h6-7H,2-5H2,1H3,(H2,16,18)	MPNJTIZLDHWBFX-UHFFFAOYSA-N	CCCN(CCOC1=C(C=C(C=C1Cl)Cl)Cl)C(=O)N		Aromatic	No				Inactive	0	MD	MD	MD
				88	10328-34-4	Benzyldimethylhexadecylammonium	benzyl-hexadecyl-dimethylazanium	PPCPs	antiseptics	InChI=1S/C25H46N/c1-4-5-6-7-8-9-10-11-12-13-14-15-16-20-23-26(2,3)24-25-21-18-17-19-22-25/h17-19,21-22H,4-16,20,23-24H2,1-3H3/q+1	QDYLMAYUEZBUFO-UHFFFAOYSA-N	CCCCCCCCCCCCCCCC[N+](C)(C)CC1=CC=CC=C1		Aromatic	No				Inactive	0	MD	MD	MD
				89	137361-04-7	Dicyclohexyl sulfosuccinate	1,4-dicyclohexyloxy-1,4-dioxobutane-2-sulfonic acid	industrial	surfactants	InChI=1S/C16H26O7S/c17-15(22-12-7-3-1-4-8-12)11-14(24(19,20)21)16(18)23-13-9-5-2-6-10-13/h12-14H,1-11H2,(H,19,20,21)	QPSVFNQMURAADJ-UHFFFAOYSA-N	C1CCC(CC1)OC(=O)CC(C(=O)OC2CCCCC2)S(=O)(=O)O		Cyclic	No				Inactive	0	MD	MD	MD
				90	19794-93-5	Trazodone	2-[3-[4-(3-chlorophenyl)piperazin-1-yl]propyl]-[1,2,4]triazolo[4,3-a]pyridin-3-one	PPCPs	psychoactive	InChI=1S/C19H22ClN5O/c20-16-5-3-6-17(15-16)23-13-11-22(12-14-23)8-4-10-25-19(26)24-9-2-1-7-18(24)21-25/h1-3,5-7,9,15H,4,8,10-14H2	PHLBKPHSAVXXEF-UHFFFAOYSA-N	C1CN(CCN1CCCN2C(=O)N3C=CC=CC3=N2)C4=CC(=CC=C4)Cl		Aromatic	No				Inactive	0	NEG_IN	NEG_IN	MD
				91	137641-05-5	Picolinafen	N-(4-fluorophenyl)-6-[3-(trifluoromethyl)phenoxy]pyridine-2-carboxamide	pesticides	herbicides	InChI=1S/C19H12F4N2O2/c20-13-7-9-14(10-8-13)24-18(26)16-5-2-6-17(25-16)27-15-4-1-3-12(11-15)19(21,22)23/h1-11H,(H,24,26)	CWKFPEBMTGKLKX-UHFFFAOYSA-N	C1=CC(=CC(=C1)OC2=CC=CC(=N2)C(=O)NC3=CC=C(C=C3)F)C(F)(F)F		Aromatic	No				NR	NR	POS_IN	POS_IN	MD
				92	120014-06-4	Donepezil	2-[(1-benzylpiperidin-4-yl)methyl]-5,6-dimethoxy-2,3-dihydroinden-1-one	PPCPs	psychoactive	InChI=1S/C24H29NO3/c1-27-22-14-19-13-20(24(26)21(19)15-23(22)28-2)12-17-8-10-25(11-9-17)16-18-6-4-3-5-7-18/h3-7,14-15,17,20H,8-13,16H2,1-2H3	ADEBPBSSDYVVLD-UHFFFAOYSA-N	COC1=C(C=C2C(=C1)CC(C2=O)CC3CCN(CC3)CC4=CC=CC=C4)OC		Aromatic	No				Inactive	0	NEG_IN	NEG_IN	MD
				93	83881-51-0	Cetirizine	2-[2-[4-[(4-chlorophenyl)-phenylmethyl]piperazin-1-yl]ethoxy]acetic acid	PPCPs	antihistamins	InChI=1S/C21H25ClN2O3/c22-19-8-6-18(7-9-19)21(17-4-2-1-3-5-17)24-12-10-23(11-13-24)14-15-27-16-20(25)26/h1-9,21H,10-16H2,(H,25,26)	ZKLPARSLTMPFCP-UHFFFAOYSA-N	C1CN(CCN1CCOCC(=O)O)C(C2=CC=CC=C2)C3=CC=C(C=C3)Cl		Aromatic	No				Inactive	0	NEG_IN	NEG_IN	MD
				94	1185255-09-7	Azoxystrobin acid	(E)-2-[2-[6-(2-cyanophenoxy)pyrimidin-4-yl]oxyphenyl]-3-methoxyprop-2-enoic acid	pesticides	fungicides	InChI=1S/C21H15N3O5/c1-27-12-16(21(25)26)15-7-3-5-9-18(15)29-20-10-19(23-13-24-20)28-17-8-4-2-6-14(17)11-22/h2-10,12-13H,1H3,(H,25,26)/b16-12+	IKCXDZCEWZARFL-FOWTUZBSSA-N	COC=C(C1=CC=CC=C1OC2=NC=NC(=C2)OC3=CC=CC=C3C#N)C(=O)O	CO/C=C(\C1=CC=CC=C1OC2=NC=NC(=C2)OC3=CC=CC=C3C#N)/C(=O)O	Aromatic	No				NR	NR	MD	MD	MD
				95	81403-80-7	Alfuzosin	N-[3-[(4-amino-6,7-dimethoxyquinazolin-2-yl)-methylamino]propyl]oxolane-2-carboxamide	PPCPs	antineoplastics	InChI=1S/C19H27N5O4/c1-24(8-5-7-21-18(25)14-6-4-9-28-14)19-22-13-11-16(27-3)15(26-2)10-12(13)17(20)23-19/h10-11,14H,4-9H2,1-3H3,(H,21,25)(H2,20,22,23)	WNMJYKCGWZFFKR-UHFFFAOYSA-N	CN(CCCNC(=O)C1CCCO1)C2=NC3=CC(=C(C=C3C(=N2)N)OC)OC		Aromatic	No				Inactive	0	POS_IN	NEG_OUT	I	https://pubchem.ncbi.nlm.nih.gov/bioassay/2796	1
				96	120067-83-6	Fipronil sulfide	5-amino-1-[2,6-dichloro-4-(trifluoromethyl)phenyl]-4-(trifluoromethylsulfanyl)pyrazole-3-carbonitrile	pesticides	insecticides	InChI=1S/C12H4Cl2F6N4S/c13-5-1-4(11(15,16)17)2-6(14)8(5)24-10(22)9(7(3-21)23-24)25-12(18,19)20/h1-2H,22H2	FQXWEKADCSXYOC-UHFFFAOYSA-N	C1=C(C=C(C(=C1Cl)N2C(=C(C(=N2)C#N)SC(F)(F)F)N)Cl)C(F)(F)F		Aromatic	No				NR	NR	NEG_IN	INC_OUT	MD
				97	81093-37-0	Pravastatin	(3R,5R)-7-[(1S,2S,6S,8S,8aR)-6-hydroxy-2-methyl-8-[(2S)-2-methylbutanoyl]oxy-1,2,6,7,8,8a-hexahydronaphthalen-1-yl]-3,5-dihydroxyheptanoic acid	PPCPs	lipid-lowering	InChI=1S/C23H36O7/c1-4-13(2)23(29)30-20-11-17(25)9-15-6-5-14(3)19(22(15)20)8-7-16(24)10-18(26)12-21(27)28/h5-6,9,13-14,16-20,22,24-26H,4,7-8,10-12H2,1-3H3,(H,27,28)/t13-,14-,16+,17+,18+,19-,20-,22-/m0/s1	TUZYXOIXSAXUGO-PZAWKZKUSA-N	CCC(C)C(=O)OC1CC(C=C2C1C(C(C=C2)C)CCC(CC(CC(=O)O)O)O)O	CC[C@H](C)C(=O)O[C@H]1C[C@@H](C=C2[C@H]1[C@H]([C@H](C=C2)C)CC[C@H](C[C@H](CC(=O)O)O)O)O	Cyclic	No				Inactive	0	NEG_IN	NEG_IN	MD
				98	318292-43-2	DINCH	bis(7-methyloctyl) cyclohexane-1,2-dicarboxylate	industrial	plastic additives	InChI=1S/C26H48O4/c1-21(2)15-9-5-7-13-19-29-25(27)23-17-11-12-18-24(23)26(28)30-20-14-8-6-10-16-22(3)4/h21-24H,5-20H2,1-4H3	HORIEOQXBKUKGQ-UHFFFAOYSA-N	CC(C)CCCCCCOC(=O)C1CCCCC1C(=O)OCCCCCCC(C)C		Cyclic	No				Inactive	0	MD	MD	I	https://pubchem.ncbi.nlm.nih.gov/bioassay/743122#section=Description	1
				99	18323-44-9	Clindamycin	(2S,4R)-N-[(1S,2S)-2-chloro-1-[(2R,3R,4S,5R,6R)-3,4,5-trihydroxy-6-methylsulfanyloxan-2-yl]propyl]-1-methyl-4-propylpyrrolidine-2-carboxamide	PPCPs	antibiotics	InChI=1S/C18H33ClN2O5S/c1-5-6-10-7-11(21(3)8-10)17(25)20-12(9(2)19)16-14(23)13(22)15(24)18(26-16)27-4/h9-16,18,22-24H,5-8H2,1-4H3,(H,20,25)/t9-,10+,11-,12+,13-,14+,15+,16+,18+/m0/s1	KDLRVYVGXIQJDK-AWPVFWJPSA-N	CCCC1CC(N(C1)C)C(=O)NC(C2C(C(C(C(O2)SC)O)O)O)C(C)Cl	CCC[C@@H]1C[C@H](N(C1)C)C(=O)N[C@@H]([C@@H]2[C@@H]([C@@H]([C@H]([C@H](O2)SC)O)O)O)[C@H](C)Cl	Cyclic	Yes	Inactive	>125		Inactive	0	NEG_IN	NEG_IN	MD
				100	27619-97-2	6:2 fluorotelomer sulfonic acid	3,3,4,4,5,5,6,6,7,7,8,8,8-tridecafluorooctane-1-sulfonic acid	industrial	PFCs	InChI=1S/C8H5F13O3S/c9-3(10,1-2-25(22,23)24)4(11,12)5(13,14)6(15,16)7(17,18)8(19,20)21/h1-2H2,(H,22,23,24)	VIONGDJUYAYOPU-UHFFFAOYSA-N	C(CS(=O)(=O)O)C(C(C(C(C(C(F)(F)F)(F)F)(F)F)(F)F)(F)F)(F)F		Acyclic	No				Inactive	0	INC_OUT	INC_OUT	MD
				101	216667-08-2	Amidosulfobetaine-14	3-[dimethyl-[3-(tetradecanoylamino)propyl]azaniumyl]propane-1-sulfonate	industrial	surfactants	InChI=1S/C22H46N2O4S/c1-4-5-6-7-8-9-10-11-12-13-14-17-22(25)23-18-15-19-24(2,3)20-16-21-29(26,27)28/h4-21H2,1-3H3,(H-,23,25,26,27,28)	UTSXERRKRAEDOV-UHFFFAOYSA-N	CCCCCCCCCCCCCC(=O)NCCC[N+](C)(C)CCCS(=O)(=O)[O-]		Acyclic	No				Inactive	0	MD	MD	MD
				102	22431-46-5	Clindamycin_sulfoxide	(2R)-N-[2-chloro-1-[(3R,4R,6R)-3,4,5-trihydroxy-6-methylsulfinyloxan-2-yl]propyl]-1-methyl-4-propylpyrrolidine-2-carboxamide;hydrochloride	PPCPs	antibiotics	InChI=1S/C18H33ClN2O6S.ClH/c1-5-6-10-7-11(21(3)8-10)17(25)20-12(9(2)19)16-14(23)13(22)15(24)18(27-16)28(4)26;/h9-16,18,22-24H,5-8H2,1-4H3,(H,20,25);1H/t9?,10?,11-,12?,13-,14-,15?,16?,18-,28?;/m1./s1	BDSYDLWSVWOCSU-UEHJQROMSA-N	CCCC1CC(N(C1)C)C(=O)NC(C2C(C(C(C(O2)S(=O)C)O)O)O)C(C)Cl.Cl	CCCC1C[C@@H](N(C1)C)C(=O)NC(C2[C@@H]([C@H](C([C@H](O2)S(=O)C)O)O)O)C(C)Cl.Cl	Cyclic	No				Inactive	0	MD	MD	MD
				103	120068-36-2	Fipronil sulfone	5-amino-1-[2,6-dichloro-4-(trifluoromethyl)phenyl]-4-(trifluoromethylsulfonyl)pyrazole-3-carbonitrile	pesticides	insecticides	InChI=1S/C12H4Cl2F6N4O2S/c13-5-1-4(11(15,16)17)2-6(14)8(5)24-10(22)9(7(3-21)23-24)27(25,26)12(18,19)20/h1-2H,22H2	LGHZJDKSVUTELU-UHFFFAOYSA-N	C1=C(C=C(C(=C1Cl)N2C(=C(C(=N2)C#N)S(=O)(=O)C(F)(F)F)N)Cl)C(F)(F)F		Aromatic	No				NR	NR	NEG_IN	NEG_IN	MD
				104	500008-45-7	Chlorantraniliprole	5-bromo-N-[4-chloro-2-methyl-6-(methylcarbamoyl)phenyl]-2-(3-chloropyridin-2-yl)pyrazole-3-carboxamide	pesticides	insecticides	InChI=1S/C18H14BrCl2N5O2/c1-9-6-10(20)7-11(17(27)22-2)15(9)24-18(28)13-8-14(19)25-26(13)16-12(21)4-3-5-23-16/h3-8H,1-2H3,(H,22,27)(H,24,28)	PSOVNZZNOMJUBI-UHFFFAOYSA-N	CC1=CC(=CC(=C1NC(=O)C2=CC(=NN2C3=C(C=CC=N3)Cl)Br)C(=O)NC)Cl		Aromatic	No				NR	NR	POS_IN	POS_IN	MD
				105	83799-24-0	Fexofenadine	2-[4-[1-hydroxy-4-[4-[hydroxy(diphenyl)methyl]piperidin-1-yl]butyl]phenyl]-2-methylpropanoic acid	PPCPs	antihistamins	InChI=1S/C32H39NO4/c1-31(2,30(35)36)25-17-15-24(16-18-25)29(34)14-9-21-33-22-19-28(20-23-33)32(37,26-10-5-3-6-11-26)27-12-7-4-8-13-27/h3-8,10-13,15-18,28-29,34,37H,9,14,19-23H2,1-2H3,(H,35,36)	RWTNPBWLLIMQHL-UHFFFAOYSA-N	CC(C)(C1=CC=C(C=C1)C(CCCN2CCC(CC2)C(C3=CC=CC=C3)(C4=CC=CC=C4)O)O)C(=O)O		Aromatic	No				Inactive	0	NEG_IN	NEG_IN	MD
				106	483-65-8	Retene	1-methyl-7-propan-2-ylphenanthrene	PAHs		InChI=1S/C18H18/c1-12(2)14-7-10-17-15(11-14)8-9-16-13(3)5-4-6-18(16)17/h4-12H,1-3H3	NXLOLUFNDSBYTP-UHFFFAOYSA-N	CC1=C2C=CC3=C(C2=CC=C1)C=CC(=C3)C(C)C		Aromatic	Yes	High	0.59 ± 0.02	3.65E-06 ± 2.22E-06	NR	NR	INC_OUT	INC_OUT	A(AG)	https://academic.oup.com/toxsci/article/202/1/50/7728453
				107	243-17-4	Benzo[b]fluorene	11H-benzo[b]fluorene	PAHs		InChI=1S/C17H12/c1-2-6-13-11-17-15(9-12(13)5-1)10-14-7-3-4-8-16(14)17/h1-9,11H,10H2	HAPOJKSPCGLOOD-UHFFFAOYSA-N	C1C2=CC=CC=C2C3=CC4=CC=CC=C4C=C31		Aromatic	Yes	High	0.23 ± 0.08	9.43E-06 ± 4.34E-06	High	4	INC_OUT	INC_OUT	A(AG)	https://researchers.usask.ca/john-giesy/documents/ja-1070.pdf	1
				108	239-35-0	Benzonapthothiophene	naphtho[1,2-b][1]benzothiole	PAHs		InChI=1S/C16H10S/c1-2-6-12-11(5-1)9-10-14-13-7-3-4-8-15(13)17-16(12)14/h1-10H	YEUHHUCOSQOCIX-UHFFFAOYSA-N	C1=CC=C2C(=C1)C=CC3=C2SC4=CC=CC=C34		Aromatic	Yes	High	0.40 ± 0.23	6.81E-06 ± 1.15E-06	High	4	INC_OUT	INC_OUT	A(AG)	https://pubs.acs.org/doi/10.1021/acs.est.9b02166	1
				109	217-59-4	Triphenylene	triphenylene	PAHs		InChI=1S/C18H12/c1-2-8-14-13(7-1)15-9-3-4-11-17(15)18-12-6-5-10-16(14)18/h1-12H	SLGBZMMZGDRARJ-UHFFFAOYSA-N	C1=CC=C2C(=C1)C3=CC=CC=C3C4=CC=CC=C24		Aromatic	Yes	Low	32.5 ± 12.10	8.64E-08 ± 4.10E-08	Medium	3	INC_OUT	INC_OUT	MD
				110	205-82-3	Benzo[j]fluoranthene	pentacyclo[10.7.1.02,11.03,8.016,20]icosa-1(19),2(11),3,5,7,9,12,14,16(20),17-decaene	PAHs		InChI=1S/C20H12/c1-2-8-15-13(5-1)11-12-17-16-9-3-6-14-7-4-10-18(19(14)16)20(15)17/h1-12H	KHNYNFUTFKJLDD-UHFFFAOYSA-N	C1=CC=C2C(=C1)C=CC3=C2C4=CC=CC5=C4C3=CC=C5		Aromatic	Yes	High	2.43E-03 ± 4.57E-04	8.39E-04 ± 2.36E-04	High	4	INC_OUT	INC_OUT	A(AG)	https://www.sciencedirect.com/science/article/pii/S1383571801002406?via%3Dihub#TBL2	1
				111	198-55-0	Perylene	perylene	PAHs		InChI=1S/C20H12/c1-5-13-6-2-11-17-18-12-4-8-14-7-3-10-16(20(14)18)15(9-1)19(13)17/h1-12H	CSHWQDPOILHKBI-UHFFFAOYSA-N	C1=CC2=C3C(=C1)C4=CC=CC5=C4C(=CC=C5)C3=CC=C2		Aromatic	Yes	Low	19.1 ± 13.8	1.37E-07 ± 9.70E-08	High	4	INC_OUT	INC_OUT	I	https://www.jstage.jst.go.jp/article/jhs/53/6/53_6_715/_article/-char/en	0
				112	193-39-5	Indeno[123cd]pyrene	hexacyclo[16.3.1.02,7.08,21.011,20.014,19]docosa-1(22),2,4,6,8(21),9,11(20),12,14(19),15,17-undecaene	PAHs		InChI=1S/C22H12/c1-2-7-17-16(6-1)18-11-10-14-9-8-13-4-3-5-15-12-19(17)22(18)21(14)20(13)15/h1-12H	SXQBHARYMNFBPS-UHFFFAOYSA-N	C1=CC=C2C(=C1)C3=C4C2=CC5=CC=CC6=C5C4=C(C=C6)C=C3		Aromatic	Yes	High	9.30E-03 ± 2.55E-03	2.19E-04 ± 3.97E-05	High	4	INC_OUT	INC_OUT	A(AG)	https://www.sciencedirect.com/science/article/pii/S0269749116313902?via%3Dihub	1
				113	191-07-1	Coronene	coronene	PAHs		InChI=1S/C24H12/c1-2-14-5-6-16-9-11-18-12-10-17-8-7-15-4-3-13(1)19-20(14)22(16)24(18)23(17)21(15)19/h1-12H	VPUGDVKSAQVFFS-UHFFFAOYSA-N	C1=CC2=C3C4=C1C=CC5=C4C6=C(C=C5)C=CC7=C6C3=C(C=C2)C=C7		Aromatic	No				NR	NR	INC_OUT	INC_OUT	I	https://www.sciencedirect.com/science/article/pii/S0048969704003687?via%3Dihub
				114	7012-37-5	PCB 28	2,4-dichloro-1-(4-chlorophenyl)benzene	PCBs		InChI=1S/C12H7Cl3/c13-9-3-1-8(2-4-9)11-6-5-10(14)7-12(11)15/h1-7H	BZTYNSQSZHARAZ-UHFFFAOYSA-N	C1=CC(=CC=C1C2=C(C=C(C=C2)Cl)Cl)Cl		Aromatic	Yes	Inactive	>350		NR	NR	INC_OUT	POS_OUT	A	https://www.ncbi.nlm.nih.gov/pmc/articles/PMC5908724/
				115	41464-39-5	PCB 44	1,2-dichloro-3-(2,5-dichlorophenyl)benzene	PCBs		InChI=1S/C12H6Cl4/c13-7-4-5-10(14)9(6-7)8-2-1-3-11(15)12(8)16/h1-6H	ALDJIKXAHSDLLB-UHFFFAOYSA-N	C1=CC(=C(C(=C1)Cl)Cl)C2=C(C=CC(=C2)Cl)Cl		Aromatic	No				NR	NR	INC_OUT	INC_OUT	MD
				116	37680-73-2	PCB 101	1,2,4-trichloro-5-(2,5-dichlorophenyl)benzene	PCBs		InChI=1S/C12H5Cl5/c13-6-1-2-9(14)7(3-6)8-4-11(16)12(17)5-10(8)15/h1-5H	LAHWLEDBADHJGA-UHFFFAOYSA-N	C1=CC(=C(C=C1Cl)C2=CC(=C(C=C2Cl)Cl)Cl)Cl		Aromatic	No				NR	NR	INC_OUT	POS_IN	A(AN)	https://www.sciencedirect.com/science/article/pii/S0269749119336978
				117	35065-28-2	PCB 138	1,2,3-trichloro-4-(2,4,5-trichlorophenyl)benzene	PCBs		InChI=1S/C12H4Cl6/c13-7-2-1-5(11(17)12(7)18)6-3-9(15)10(16)4-8(6)14/h1-4H	RPUMZMSNLZHIGZ-UHFFFAOYSA-N	C1=CC(=C(C(=C1C2=CC(=C(C=C2Cl)Cl)Cl)Cl)Cl)Cl		Aromatic	No				NR	NR	INC_OUT	POS_IN	A(AN)	https://link.springer.com/article/10.1007/s11356-015-4819-7
				118	38380-04-0	PCB 149	1,2,4-trichloro-3-(2,4,5-trichlorophenyl)benzene	PCBs		InChI=1S/C12H4Cl6/c13-6-1-2-7(14)12(18)11(6)5-3-9(16)10(17)4-8(5)15/h1-4H	LKHLFUVHHXCNJH-UHFFFAOYSA-N	C1=CC(=C(C(=C1Cl)C2=CC(=C(C=C2Cl)Cl)Cl)Cl)Cl		Aromatic	No				NR	NR	INC_OUT	POS_IN	MD
				119	35065-30-6	PCB 170	1,2,3,4-tetrachloro-5-(2,3,4-trichlorophenyl)benzene	PCBs		InChI=1S/C12H3Cl7/c13-6-2-1-4(8(15)10(6)17)5-3-7(14)11(18)12(19)9(5)16/h1-3H	RMPWIIKNWPVWNG-UHFFFAOYSA-N	C1=CC(=C(C(=C1C2=CC(=C(C(=C2Cl)Cl)Cl)Cl)Cl)Cl)Cl		Aromatic	No				NR	NR	POS_OUT	POS_IN	A(AN)	https://link.springer.com/article/10.1007/s11356-015-4819-7
				120	3424-82-6	o,p'-DDE	1-chloro-2-[2,2-dichloro-1-(4-chlorophenyl)ethenyl]benzene	insecticides		InChI=1S/C14H8Cl4/c15-10-7-5-9(6-8-10)13(14(17)18)11-3-1-2-4-12(11)16/h1-8H	ZDYJWDIWLRZXDB-UHFFFAOYSA-N	C1=CC=C(C(=C1)C(=C(Cl)Cl)C2=CC=C(C=C2)Cl)Cl		Aromatic	No				Inactive	0	NEG_IN	INC_OUT	MD
				121	41318-75-6	BDE-28	2,4-dibromo-1-(4-bromophenoxy)benzene	BDEs		InChI=1S/C12H7Br3O/c13-8-1-4-10(5-2-8)16-12-6-3-9(14)7-11(12)15/h1-7H	UPNBETHEXPIWQX-UHFFFAOYSA-N	C1=CC(=CC=C1OC2=C(C=C(C=C2)Br)Br)Br		Aromatic	No				NR	NR	MD	MD	A(AN)	https://academic.oup.com/toxsci/article/92/1/157/1642946?login=true
				122	189084-61-5	BDE-66	1,2-dibromo-4-(2,4-dibromophenoxy)benzene	BDEs		InChI=1S/C12H6Br4O/c13-7-1-4-12(11(16)5-7)17-8-2-3-9(14)10(15)6-8/h1-6H	DHUMTYRHKMCVAG-UHFFFAOYSA-N	C1=CC(=C(C=C1OC2=C(C=C(C=C2)Br)Br)Br)Br		Aromatic	No				NR	NR	MD	MD	A(AG)	https://academic.oup.com/toxsci/article/76/2/310/1686022
				123	189084-64-8	BDE-100	1,3,5-tribromo-2-(2,4-dibromophenoxy)benzene	BDEs		InChI=1S/C12H5Br5O/c13-6-1-2-11(8(15)3-6)18-12-9(16)4-7(14)5-10(12)17/h1-5H	NSKIRYMHNFTRLR-UHFFFAOYSA-N	C1=CC(=C(C=C1Br)Br)OC2=C(C=C(C=C2Br)Br)Br		Aromatic	No				NR	NR	MD	MD	A(AN)	https://academic.oup.com/toxsci/article/92/1/157/1642946?login=true
				124	182346-21-0	BDE-85	1,2,3-tribromo-4-(2,4-dibromophenoxy)benzene	BDEs		InChI=1S/C12H5Br5O/c13-6-1-3-9(8(15)5-6)18-10-4-2-7(14)11(16)12(10)17/h1-5H	DMLQSUZPTTUUDP-UHFFFAOYSA-N	C1=CC(=C(C=C1Br)Br)OC2=C(C(=C(C=C2)Br)Br)Br		Aromatic	No				NR	NR	MD	MD	A(AG)	https://www.sciencedirect.com/science/article/pii/S1382668907001524#bib17
				125	207122-15-4	BDE-154	1,2,4-tribromo-5-(2,4,6-tribromophenoxy)benzene	BDEs		InChI=1S/C12H4Br6O/c13-5-1-9(17)12(10(18)2-5)19-11-4-7(15)6(14)3-8(11)16/h1-4H	VHNPZYZQKWIWOD-UHFFFAOYSA-N	C1=C(C=C(C(=C1Br)OC2=CC(=C(C=C2Br)Br)Br)Br)Br		Aromatic	No				NR	NR	MD	MD	A(AN)	https://www.ncbi.nlm.nih.gov/pmc/articles/PMC3032055/
				126	207122-16-5	BDE-183	1,2,3,5-tetrabromo-4-(2,4,5-tribromophenoxy)benzene	BDEs		InChI=1S/C12H3Br7O/c13-4-1-6(15)9(3-5(4)14)20-12-8(17)2-7(16)10(18)11(12)19/h1-3H	ILPSCQCLBHQUEM-UHFFFAOYSA-N	C1=C(C(=CC(=C1Br)Br)Br)OC2=C(C(=C(C=C2Br)Br)Br)Br		Aromatic	No				NR	NR	MD	MD	A	https://academic.oup.com/toxsci/article/92/1/157/1642946?login=true
				127	1163-19-5	BDE-209	1,2,3,4,5-pentabromo-6-(2,3,4,5,6-pentabromophenoxy)benzene	BDEs		InChI=1S/C12Br10O/c13-1-3(15)7(19)11(8(20)4(1)16)23-12-9(21)5(17)2(14)6(18)10(12)22	WHHGLZMJPXIBIX-UHFFFAOYSA-N	C1(=C(C(=C(C(=C1Br)Br)Br)Br)Br)OC2=C(C(=C(C(=C2Br)Br)Br)Br)Br		Aromatic	No				NR	NR	INC_OUT	INC_OUT	I	https://www.sciencedirect.com/science/article/pii/S0378427410015407
				128	28044-83-9	trans-heptachlorepoxide	(1S,2R,3R,5R,6R,7S,8R)-1,6,8,9,10,11,11-heptachloro-4-oxatetracyclo[6.2.1.02,7.03,5]undec-9-ene	insecticides		InChI=1S/C10H5Cl7O/c11-3-1-2(4-5(3)18-4)9(15)7(13)6(12)8(1,14)10(9,16)17/h1-5H/t1-,2+,3+,4+,5-,8+,9-/m0/s1	ZXFXBSWRVIQKOD-WOBUKFROSA-N	C12C(C(C3C1O3)Cl)C4(C(=C(C2(C4(Cl)Cl)Cl)Cl)Cl)Cl	[C@@H]12[C@@H]([C@H]([C@H]3[C@@H]1O3)Cl)[C@]4(C(=C([C@@]2(C4(Cl)Cl)Cl)Cl)Cl)Cl	Cyclic	No				Inactive	0	MD	MD	I	https://www.jstage.jst.go.jp/article/jhs/56/4/56_4_374/_pdf	1
				129	7421-93-4	Endrin Aldehyde	3,4,5,6,6,7-hexachloropentacyclo[6.3.0.02,4.03,7.05,9]undecane-10-carbaldehyde	insecticides		InChI=1S/C12H8Cl6O/c13-8-5-3(2-19)1-4-6(5)9(14,12(8,17)18)11(16)7(4)10(8,11)15/h2-7H,1H2	HCTWZIFNBBCVGM-UHFFFAOYSA-N	C1C(C2C3C1C4C5(C2(C(C3(C45Cl)Cl)(Cl)Cl)Cl)Cl)C=O		Cyclic	No				Inactive	0	MD	MD	MD
				130	53494-70-5	Endrin Ketone	(1R,3S,4S,5S,7R,9R,10S,11R,12R)-1,2,2,3,10,11-hexachloropentacyclo[5.4.1.03,10.04,12.05,9]dodecan-8-one	insecticides		InChI=1S/C12H8Cl6O/c13-8-9(14)6-2-1-3(7(6)19)4-5(2)11(9,16)12(17,18)10(4,8)15/h2-6,8H,1H2/t2-,3+,4+,5-,6+,8+,9-,10+,11-/m0/s1	IZHZFAQWVKBTSL-RAMUUPHFSA-N	C1C2C3C4C1C(=O)C2C5(C3(C(C4(C5Cl)Cl)(Cl)Cl)Cl)Cl	C1[C@H]2[C@H]3[C@H]4[C@@H]1C(=O)[C@@H]2[C@]5([C@@]3(C([C@@]4([C@@H]5Cl)Cl)(Cl)Cl)Cl)Cl	Cyclic	No				Inactive	0	INC_OUT	INC_OUT	MD
				131	27304-13-8	Oxy-Chlordan	1,5,6,8,9,10,11,11-octachloro-4-oxatetracyclo[6.2.1.02,7.03,5]undec-9-ene	insecticides		InChI=1S/C10H4Cl8O/c11-3-1-2(6-9(3,16)19-6)8(15)5(13)4(12)7(1,14)10(8,17)18/h1-3,6H	VWGNQYSIWFHEQU-UHFFFAOYSA-N	C12C(C(C3(C1O3)Cl)Cl)C4(C(=C(C2(C4(Cl)Cl)Cl)Cl)Cl)Cl		Cyclic	No				Inactive	0	INC_OUT	INC_OUT	MD
				132	5103-74-2	Gamma-Chlordan	(1S,2S,6R,7R)-1,4,4,7,8,9,10,10-octachlorotricyclo[5.2.1.02,6]dec-8-ene	insecticides		InChI=1S/C10H6Cl8/c11-5-6(12)9(16)4-2-7(13,14)1-3(4)8(5,15)10(9,17)18/h3-4H,1-2H2/t3-,4+,8-,9+	JBZJEPYXXVKOKF-GEZUEFPRSA-N	C1C2C(CC1(Cl)Cl)C3(C(=C(C2(C3(Cl)Cl)Cl)Cl)Cl)Cl	C1[C@@H]2[C@H](CC1(Cl)Cl)[C@@]3(C(=C([C@]2(C3(Cl)Cl)Cl)Cl)Cl)Cl	Cyclic	No				Inactive	0	INC_OUT	INC_OUT	MD
				133	5103-71-9	Alpha-Chlordan	(1R,2S,3R,4S,6S,7S)-1,3,4,7,8,9,10,10-octachlorotricyclo[5.2.1.02,6]dec-8-ene	insecticides		InChI=1S/C10H6Cl8/c11-3-1-2-4(5(3)12)9(16)7(14)6(13)8(2,15)10(9,17)18/h2-5H,1H2/t2-,3-,4-,5-,8-,9+/m0/s1	BIWJNBZANLAXMG-KMMBHOGFSA-N	C1C2C(C(C1Cl)Cl)C3(C(=C(C2(C3(Cl)Cl)Cl)Cl)Cl)Cl	C1[C@H]2[C@@H]([C@H]([C@H]1Cl)Cl)[C@]3(C(=C([C@@]2(C3(Cl)Cl)Cl)Cl)Cl)Cl	Cyclic	No				Inactive	0	INC_OUT	INC_OUT	A(AN)	https://pureadmin.qub.ac.uk/ws/portalfiles/portal/182501171/ppppppppp.pdf	0
				134	33213-65-9	Beta-Endosulfan	(1S,2R,8S,9R)-1,9,10,11,12,12-hexachloro-4,6-dioxa-5λ4-thiatricyclo[7.2.1.02,8]dodec-10-ene 5-oxide	insecticides		InChI=1S/C9H6Cl6O3S/c10-5-6(11)8(13)4-2-18-19(16)17-1-3(4)7(5,12)9(8,14)15/h3-4H,1-2H2/t3-,4+,7-,8+,19?	RDYMFSUJUZBWLH-AZVNHNRSSA-N	C1C2C(COS(=O)O1)C3(C(=C(C2(C3(Cl)Cl)Cl)Cl)Cl)Cl	C1[C@@H]2[C@H](COS(=O)O1)[C@@]3(C(=C([C@]2(C3(Cl)Cl)Cl)Cl)Cl)Cl	Cyclic	No				Inactive	0	INC_OUT	INC_OUT	I	https://pubchem.ncbi.nlm.nih.gov/bioassay/743122#section=Data-Table	1
				135	26725-51-9	4-Hydroxybenzotriazole	2H-benzotriazol-4-ol	industrial	industrial	InChI=1S/C6H5N3O/c10-5-3-1-2-4-6(5)8-9-7-4/h1-3,10H,(H,7,8,9)	JMTMSDXUXJISAY-UHFFFAOYSA-N	C1=CC2=NNN=C2C(=C1)O		Aromatic	No				NR	NR	MD	MD	MD
				136	59-31-4	2-Hydroxyquinoline	1H-quinolin-2-one	industrial	industrial	InChI=1S/C9H7NO/c11-9-6-5-7-3-1-2-4-8(7)10-9/h1-6H,(H,10,11)	LISFMEBWQUVKPJ-UHFFFAOYSA-N	C1=CC=C2C(=C1)C=CC(=O)N2		Aromatic	No				NR	NR	NEG_OUT	INC_OUT	MD
				137	15461-38-8	Trimethyloctylammonium	trimethyl(octyl)azanium	industrial	surfactants	InChI=1S/C11H26N/c1-5-6-7-8-9-10-11-12(2,3)4/h5-11H2,1-4H3/q+1	HTKPDYSCAPSXIR-UHFFFAOYSA-N	CCCCCCCC[N+](C)(C)C		Acyclic	No				Inactive	0	MD	MD	MD
				138	7311-30-0	N-Methyldodecylamine	N-methyldodecan-1-amine	industrial	surfactants	InChI=1S/C13H29N/c1-3-4-5-6-7-8-9-10-11-12-13-14-2/h14H,3-13H2,1-2H3	OMEMQVZNTDHENJ-UHFFFAOYSA-N	CCCCCCCCCCCCNC		Acyclic	No				Inactive	0	NEG_IN	NEG_IN	MD
				139	82801-81-8	MDEA	1-(1,3-benzodioxol-5-yl)-N-ethylpropan-2-amine	PPCPs	illicit drugs	InChI=1S/C12H17NO2/c1-3-13-9(2)6-10-4-5-11-12(7-10)15-8-14-11/h4-5,7,9,13H,3,6,8H2,1-2H3	PVXVWWANJIWJOO-UHFFFAOYSA-N	CCNC(C)CC1=CC2=C(C=C1)OCO2		Aromatic	No				Inactive	0	INC_OUT	INC_OUT	MD
				140	105650-23-5	2-Amino-1-methyl-6-phenylimidazo[4,5-b]pyridine (PhIP)	1-methyl-6-phenylimidazo[4,5-b]pyridin-2-amine	PPCPs	food ingredients	InChI=1S/C13H12N4/c1-17-11-7-10(9-5-3-2-4-6-9)8-15-12(11)16-13(17)14/h2-8H,1H3,(H2,14,15,16)	UQVKZNNCIHJZLS-UHFFFAOYSA-N	CN1C2=C(N=CC(=C2)C3=CC=CC=C3)N=C1N		Aromatic	Yes	Cytotoxic	>0.70		Medium-High	4	INC_OUT	POS_IN	A(AG)	https://academic.oup.com/carcin/article/13/9/1619/293325	1
				141	23031-25-6	Terbutaline	5-[2-(tert-butylamino)-1-hydroxyethyl]benzene-1,3-diol	PPCPs	other pharm.	InChI=1S/C12H19NO3/c1-12(2,3)13-7-11(16)8-4-9(14)6-10(15)5-8/h4-6,11,13-16H,7H2,1-3H3	XWTYSIMOBUGWOL-UHFFFAOYSA-N	CC(C)(C)NCC(C1=CC(=CC(=C1)O)O)O		Aromatic	No				Inactive	0	NEG_IN	NEG_IN	MD
				142	2032-65-7	Methiocarb	(3,5-dimethyl-4-methylsulfanylphenyl) N-methylcarbamate	pesticides	avicides	InChI=1S/C11H15NO2S/c1-7-5-9(14-11(13)12-3)6-8(2)10(7)15-4/h5-6H,1-4H3,(H,12,13)	YFBPRJGDJKVWAH-UHFFFAOYSA-N	CC1=CC(=CC(=C1SC)C)OC(=O)NC		Aromatic	No				Inactive	0	NEG_IN	INC_OUT	I	https://www.sciencedirect.com/science/article/pii/S0045653508010588?via%3Dihub	1
				143	19937-59-8	Metoxuron	3-(3-chloro-4-methoxyphenyl)-1,1-dimethylurea	pesticides	herbicides	InChI=1S/C10H13ClN2O2/c1-13(2)10(14)12-7-4-5-9(15-3)8(11)6-7/h4-6H,1-3H3,(H,12,14)	DSRNRYQBBJQVCW-UHFFFAOYSA-N	CN(C)C(=O)NC1=CC(=C(C=C1)OC)Cl		Aromatic	No				Low	2	INC_OUT	INC_OUT	MD
				144	1643-20-5	N,N-Dimethyldodecylamine N-oxide	N,N-dimethyldodecan-1-amine oxide	industrial	surfactants	InChI=1S/C14H31NO/c1-4-5-6-7-8-9-10-11-12-13-14-15(2,3)16/h4-14H2,1-3H3	SYELZBGXAIXKHU-UHFFFAOYSA-N	CCCCCCCCCCCC[N+](C)(C)[O-]		Acyclic	No				Inactive	0	INC_OUT	INC_OUT	I	https://pubchem.ncbi.nlm.nih.gov/bioassay/651777	1
				145	7286-69-3	Sebuthylazine	2-N-butan-2-yl-6-chloro-4-N-ethyl-1,3,5-triazine-2,4-diamine	pesticides	herbicides	InChI=1S/C9H16ClN5/c1-4-6(3)12-9-14-7(10)13-8(15-9)11-5-2/h6H,4-5H2,1-3H3,(H2,11,12,13,14,15)	BZRUVKZGXNSXMB-UHFFFAOYSA-N	CCC(C)NC1=NC(=NC(=N1)NCC)Cl		Aromatic	No				Inactive	0	INC_OUT	NEG_IN	MD
				146	34911-55-2	Bupropion	2-(tert-butylamino)-1-(3-chlorophenyl)propan-1-one	PPCPs	psychoactive	InChI=1S/C13H18ClNO/c1-9(15-13(2,3)4)12(16)10-6-5-7-11(14)8-10/h5-9,15H,1-4H3	SNPPWIUOZRMYNY-UHFFFAOYSA-N	CC(C(=O)C1=CC(=CC=C1)Cl)NC(C)(C)C		Aromatic	No				Inactive	0	NEG_IN	NEG_IN	I	https://pubchem.ncbi.nlm.nih.gov/bioassay/2796	1
				147	28343-61-5	Chlorothalonil-4-hydroxy	2,4,5-trichloro-6-hydroxybenzene-1,3-dicarbonitrile	pesticides	fungicides	InChI=1S/C8HCl3N2O/c9-5-3(1-12)6(10)7(11)8(14)4(5)2-13/h14H	MDQKYGOECVSPIW-UHFFFAOYSA-N	C(#N)C1=C(C(=C(C(=C1Cl)C#N)Cl)Cl)O		Aromatic	No				NR	NR	NEG_OUT	INC_OUT	MD
				148	142-54-1	Lauric isopropanolamide	N-(2-hydroxypropyl)dodecanamide	industrial	surfactants	InChI=1S/C15H31NO2/c1-3-4-5-6-7-8-9-10-11-12-15(18)16-13-14(2)17/h14,17H,3-13H2,1-2H3,(H,16,18)	MMBILEWCGWTAOV-UHFFFAOYSA-N	CCCCCCCCCCCC(=O)NCC(C)O		Acyclic	No				Inactive	0	NEG_IN	NEG_IN	MD
				149	3332-27-2	N,N-Dimethyltetradecylamine-N-oxide	N,N-dimethyltetradecan-1-amine oxide	industrial	surfactants	InChI=1S/C16H35NO/c1-4-5-6-7-8-9-10-11-12-13-14-15-16-17(2,3)18/h4-16H2,1-3H3	ONHFWHCMZAJCFB-UHFFFAOYSA-N	CCCCCCCCCCCCCC[N+](C)(C)[O-]		Acyclic	No				Inactive	0	MD	MD	MD
				150	1217465-10-5	Metolachlor CGA 357704	(2S)-2-(2-ethyl-6-methyl-N-oxaloanilino)propanoic acid	pesticides	herbicides	InChI=1S/C14H17NO5/c1-4-10-7-5-6-8(2)11(10)15(9(3)13(17)18)12(16)14(19)20/h5-7,9H,4H2,1-3H3,(H,17,18)(H,19,20)/t9-/m0/s1	IMFSUYMDPTXKCC-VIFPVBQESA-N	CCC1=CC=CC(=C1N(C(C)C(=O)O)C(=O)C(=O)O)C	CCC1=CC=CC(=C1N([C@@H](C)C(=O)O)C(=O)C(=O)O)C	Aromatic	No				Inactive	0	MD	MD	MD
				151	187227-45-8	Oseltamivir carboxylate	(3R,4R,5S)-4-acetamido-5-amino-3-pentan-3-yloxycyclohexene-1-carboxylic acid	PPCPs	antivirals	InChI=1S/C14H24N2O4/c1-4-10(5-2)20-12-7-9(14(18)19)6-11(15)13(12)16-8(3)17/h7,10-13H,4-6,15H2,1-3H3,(H,16,17)(H,18,19)/t11-,12+,13+/m0/s1	NENPYTRHICXVCS-YNEHKIRRSA-N	CCC(CC)OC1C=C(CC(C1NC(=O)C)N)C(=O)O	CCC(CC)O[C@@H]1C=C(C[C@@H]([C@H]1NC(=O)C)N)C(=O)O	Cyclic	No				Inactive	0	MD	MD	MD
				152	18607-98-2	N1_Acetylsufamethoxazole	N-(4-aminophenyl)sulfonyl-N-(5-methyl-1,2-oxazol-3-yl)acetamide	PPCPs	antibiotics	InChI=1S/C12H13N3O4S/c1-8-7-12(14-19-8)15(9(2)16)20(17,18)11-5-3-10(13)4-6-11/h3-7H,13H2,1-2H3	WOTJLXVSBKKTTH-UHFFFAOYSA-N	CC1=CC(=NO1)N(C(=O)C)S(=O)(=O)C2=CC=C(C=C2)N		Aromatic	No				Inactive	0	NEG_IN	NEG_IN	MD
				153	1367578-41-3	Metazachlor BH479-12	3-methyl-2-[oxalo(pyrazol-1-ylmethyl)amino]benzoic acid	pesticides	herbicides	InChI=1S/C14H13N3O5/c1-9-4-2-5-10(13(19)20)11(9)17(12(18)14(21)22)8-16-7-3-6-15-16/h2-7H,8H2,1H3,(H,19,20)(H,21,22)	DFJUHFNLKWOTIZ-UHFFFAOYSA-N	CC1=C(C(=CC=C1)C(=O)O)N(CN2C=CC=N2)C(=O)C(=O)O		Aromatic	No				NR	NR	MD	MD	MD
				154	50443-21-5	(Methoxymethyl)triphenylphosphonium	methoxymethyl(triphenyl)phosphanium	industrial	industrial	InChI=1S/C20H20OP/c1-21-17-22(18-11-5-2-6-12-18,19-13-7-3-8-14-19)20-15-9-4-10-16-20/h2-16H,17H2,1H3/q+1	SDMCZCALYDCRBH-UHFFFAOYSA-N	COC[P+](C1=CC=CC=C1)(C2=CC=CC=C2)C3=CC=CC=C3		Aromatic	No				Inactive	0	MD	MD	MD
				155	83066-88-0	Fluazifop-p	(2R)-2-[4-[5-(trifluoromethyl)pyridin-2-yl]oxyphenoxy]propanoic acid	pesticides	herbicides	InChI=1S/C15H12F3NO4/c1-9(14(20)21)22-11-3-5-12(6-4-11)23-13-7-2-10(8-19-13)15(16,17)18/h2-9H,1H3,(H,20,21)/t9-/m1/s1	YUVKUEAFAVKILW-SECBINFHSA-N	CC(C(=O)O)OC1=CC=C(C=C1)OC2=NC=C(C=C2)C(F)(F)F	C[C@H](C(=O)O)OC1=CC=C(C=C1)OC2=NC=C(C=C2)C(F)(F)F	Aromatic	No				Inactive	0	NEG_IN	NEG_IN	MD
				156	96525-23-4	Flurtamone	5-(methylamino)-2-phenyl-4-[3-(trifluoromethyl)phenyl]furan-3-one	pesticides	herbicides	InChI=1S/C18H14F3NO2/c1-22-17-14(12-8-5-9-13(10-12)18(19,20)21)15(23)16(24-17)11-6-3-2-4-7-11/h2-10,16,22H,1H3	NYRMIJKDBAQCHC-UHFFFAOYSA-N	CNC1=C(C(=O)C(O1)C2=CC=CC=C2)C3=CC(=CC=C3)C(F)(F)F		Aromatic	No				NR	NR	INC_OUT	NEG_IN	MD
				157	5633-20-5	Oxybutynin	4-(diethylamino)but-2-ynyl 2-cyclohexyl-2-hydroxy-2-phenylacetate	PPCPs	urologicals	InChI=1S/C22H31NO3/c1-3-23(4-2)17-11-12-18-26-21(24)22(25,19-13-7-5-8-14-19)20-15-9-6-10-16-20/h5,7-8,13-14,20,25H,3-4,6,9-10,15-18H2,1-2H3	XIQVNETUBQGFHX-UHFFFAOYSA-N	CCN(CC)CC#CCOC(=O)C(C1CCCCC1)(C2=CC=CC=C2)O		Aromatic	No				Inactive	0	NEG_IN	NEG_IN	MD
				158	3625-06-7	Mebeverine	4-[ethyl-[1-(4-methoxyphenyl)propan-2-yl]amino]butyl 3,4-dimethoxybenzoate	PPCPs	other pharm.	InChI=1S/C25H35NO5/c1-6-26(19(2)17-20-9-12-22(28-3)13-10-20)15-7-8-16-31-25(27)21-11-14-23(29-4)24(18-21)30-5/h9-14,18-19H,6-8,15-17H2,1-5H3	VYVKHNNGDFVQGA-UHFFFAOYSA-N	CCN(CCCCOC(=O)C1=CC(=C(C=C1)OC)OC)C(C)CC2=CC=C(C=C2)OC		Aromatic	No				Inactive	0	NEG_IN	NEG_IN	MD
				159	287714-41-4	Rosuvastatin	(E,3R,5S)-7-[4-(4-fluorophenyl)-2-[methyl(methylsulfonyl)amino]-6-propan-2-ylpyrimidin-5-yl]-3,5-dihydroxyhept-6-enoic acid	PPCPs	cardiovascular	InChI=1S/C22H28FN3O6S/c1-13(2)20-18(10-9-16(27)11-17(28)12-19(29)30)21(14-5-7-15(23)8-6-14)25-22(24-20)26(3)33(4,31)32/h5-10,13,16-17,27-28H,11-12H2,1-4H3,(H,29,30)/b10-9+/t16-,17-/m1/s1	BPRHUIZQVSMCRT-VEUZHWNKSA-N	CC(C)C1=NC(=NC(=C1C=CC(CC(CC(=O)O)O)O)C2=CC=C(C=C2)F)N(C)S(=O)(=O)C	CC(C)C1=NC(=NC(=C1/C=C/[C@H](C[C@H](CC(=O)O)O)O)C2=CC=C(C=C2)F)N(C)S(=O)(=O)C	Aromatic	No				Inactive	0	MD	MD	MD
				160	224785-90-4	Vardenafil	2-[2-ethoxy-5-(4-ethylpiperazin-1-yl)sulfonylphenyl]-5-methyl-7-propyl-3H-imidazo[5,1-f][1,2,4]triazin-4-one	PPCPs	urologicals	InChI=1S/C23H32N6O4S/c1-5-8-20-24-16(4)21-23(30)25-22(26-29(20)21)18-15-17(9-10-19(18)33-7-3)34(31,32)28-13-11-27(6-2)12-14-28/h9-10,15H,5-8,11-14H2,1-4H3,(H,25,26,30)	SECKRCOLJRRGGV-UHFFFAOYSA-N	CCCC1=NC(=C2N1N=C(NC2=O)C3=C(C=CC(=C3)S(=O)(=O)N4CCN(CC4)CC)OCC)C		Aromatic	No				Inactive	0	NEG_IN	NEG_IN	MD
				161	53003-10-4	Salinomycin	(2R)-2-[(2R,5S,6R)-6-[(2S,3S,4S,6R)-6-[(3S,5S,7R,9S,10S,12R,15R)-3-[(2R,5R,6S)-5-ethyl-5-hydroxy-6-methyloxan-2-yl]-15-hydroxy-3,10,12-trimethyl-4,6,8-trioxadispiro[4.1.57.35]pentadec-13-en-9-yl]-3-hydroxy-4-methyl-5-oxooctan-2-yl]-5-methyloxan-2-yl]butanoic acid	PPCPs	antibiotics	InChI=1S/C42H70O11/c1-11-29(38(46)47)31-15-14-23(4)36(50-31)27(8)34(44)26(7)35(45)30(12-2)37-24(5)22-25(6)41(51-37)19-16-32(43)42(53-41)21-20-39(10,52-42)33-17-18-40(48,13-3)28(9)49-33/h16,19,23-34,36-37,43-44,48H,11-15,17-18,20-22H2,1-10H3,(H,46,47)/t23-,24-,25+,26-,27-,28-,29+,30-,31+,32+,33+,34+,36+,37-,39-,40+,41-,42-/m0/s1	KQXDHUJYNAXLNZ-XQSDOZFQSA-N	CCC(C1CCC(C(O1)C(C)C(C(C)C(=O)C(CC)C2C(CC(C3(O2)C=CC(C4(O3)CCC(O4)(C)C5CCC(C(O5)C)(CC)O)O)C)C)O)C)C(=O)O	CC[C@H]([C@H]1CC[C@@H]([C@@H](O1)[C@@H](C)[C@@H]([C@H](C)C(=O)[C@H](CC)[C@@H]2[C@H](C[C@H]([C@]3(O2)C=C[C@H]([C@@]4(O3)CC[C@@](O4)(C)[C@H]5CC[C@@]([C@@H](O5)C)(CC)O)O)C)C)O)C)C(=O)O	Cyclic	No				Inactive	0	NEG_IN	NEG_IN	MD
				162	27208-37-3	Cyclopenta[cd]pyrene***	pentacyclo[12.3.1.04,17.07,16.010,15]octadeca-1(18),2,4(17),5,7(16),8,10(15),11,13-nonaene	PAHs		InChI=1S/C18H10/c1-2-11-4-6-13-7-5-12-8-9-15-10-14(3-1)16(11)18(13)17(12)15/h1-10H	BZCXQYVNASLLQO-UHFFFAOYSA-N	C1=CC2=C3C(=C1)C=C4C=CC5=C4C3=C(C=C2)C=C5		Aromatic	No			6.53e-07	High	4	INC_OUT	INC_OUT	A(AG)	https://www.sciencedirect.com/science/article/pii/S1383571801002406?via%3Dihub	1
				163	319-86-8	delta-HCH	(1R,2S,3r,4R,5S,6s)-1,2,3,4,5,6-Hexachlorocyclohexane	insecticides		InChI=1S/C6H6Cl6/c7-1-2(8)4(10)6(12)5(11)3(1)9/h1-6H/t1-,2-,3-,4+,5-,6-	JLYXXMFPNIAWKQ-GPIVLXJGSA-N	C1(C(C(C(C(C1Cl)Cl)Cl)Cl)Cl)Cl	Cl[C@H]1[C@H](Cl)[C@@H](Cl)[C@H](Cl)[C@H](Cl)[C@@H]1Cl	Cyclic	No				Inactive	0	INC_OUT	INC_OUT	I	https://www.sciencedirect.com/science/article/pii/S0045653508010588?via%3Dihub	1
				164	6108-10-7	epsilon-HCH	(1R,2R,3s,4S,5S,6s)-1,2,3,4,5,6-Hexachlorocyclohexane	insecticides		InChI=1S/C6H6Cl6/c7-1-2(8)4(10)6(12)5(11)3(1)9/h1-6H/t1-,2-,3-,4-,5-,6-	JLYXXMFPNIAWKQ-DCLYFUHFSA-N	C1(C(C(C(C(C1Cl)Cl)Cl)Cl)Cl)Cl	Cl[C@H]1[C@H](Cl)[C@H](Cl)[C@H](Cl)[C@@H](Cl)[C@H]1Cl	Cyclic	No				Inactive	0	INC_OUT	INC_OUT	I	https://pubchem.ncbi.nlm.nih.gov/bioassay/2796	1
						*EC25 was extrapolated from a curve fitted to data where mean maximal induction reached 10%
						**Experimental results were inconsistent, EC25 and REP EC25 values were quantified from a single experiment
						*** REP value used from literature (reference: https://doi.org/10.1016/S1383-5718(01)00240-6)

## Sheet: A3. Explicability_of_AhR_effect
A3. Calculations of the AhR effect explicability before and after the application of the QSAR model using two scenarios for 2 sampler types (HLB and SR samplers)
	Legend
	Scenario 1	Model prediction (geometric mean of EC25 value of the activity category from the CompTox dataset) was used for REPEC25 calculation
	Scenario 2	Experimental testing results, if available (mean EC25 value); otherwise model prediction (geometric mean of EC25 value of the activity category) was used for REPEC25 calculation
	HLB	AttractSPETM HLB disks = Hydrophilic Lipophilic-Balanced sorbent
	SR	Silicone Rubber
	BEQchem	Bioanalytical equivalent based on chemical analyses
	BEQbio	Bioanalytical equivalent based on in vitro testing
	ci	Measured concentration of compound i (ng/sampler)
	REPi	Relative effect potency of compound i
	HLB sampler															SR sampler
	Detected compounds in the Danube															Detected compounds in the Danube
	QSAR model application	N=456		Sampling sites on the Danube River									Mean	Contribution increase after model application (mean)		QSAR model application	N=456		Sampling sites on the Danube River									Mean	Contribution increase after model application (mean)
				site 1 - Jochenstein, water dam	site 2 - Čunovo, dam of the water reservoir	site 3 - DS Budapest, M0 bridge	site 4 - Batina, bridge	site 5 - Pančevo, bridge	site 6 - Kladovo, jetty	site 7 - Vidin-Calafat, bridge	site 8 - Ruse, harbor	site 9 - Galati, water company							site 1 - Jochenstein, water dam	site 2 - Čunovo, dam of the water reservoir	site 3 - DS Budapest, M0 bridge	site 4 - Batina, bridge	site 5 - Pančevo, bridge	site 6 - Kladovo, jetty	site 7 - Vidin-Calafat, bridge	site 8 - Ruse, harbor	site 9 - Galati, water company
	Before (Šauer et al., 2023)	BEQchem = ci * REPi	BEQchem_nmol/sampler	0.00153037	0.000990399	0.00106964	0.000438997	0.00660169	0.000920868	0.000724418	0.000922803	0.000231531	0.0014923			Before (Šauer et al., 2023)	BEQchem = ci * REPi	BEQchem_nmol/sampler	0.00316233	0.00718527	0.00708319	0.00712013	0.00641148	0.0091299	0.0044272	0.00566968	0.00484422	0.00611482
			BEQbio_nmol/sampler	0.00802182	0.00799267	0.00693333	0.00366827	0.00611729	0.00932558	0.00650503	0.00734622	0.00355782	0.00660756					BEQbio_nmol/sampler	0.0112014	0.0515576	0.0140794	0.0171691	0.00823761	0.0193993	0.0141541	0.0232003	0.0236047	0.0202893
		Explicability of effect (%) = BEQchem/BEQbio * 100	Contribution of individual compounds (%)	19.0775	12.3913	15.4275	11.9674	107.918	9.87465	11.1363	12.5616	6.50766	22.9847				Explicability of effect (%) = BEQchem/BEQbio * 100	Contribution of individual compounds (%)	28.2315	13.9364	50.3088	41.4706	77.8318	47.0631	31.2785	24.438	20.5223	37.2312
			Number of contributing compounds (N)	34	28	27	30	36	31	32	33	26	30.7778					Number of contributing compounds (N)	10	10	10	10	10	10	10	10	10	10
	After (Scenario 1)	BEQchem = ci * REPi	BEQchem_nmol/sampler	0.00184276	0.00139584	0.00164844	0.000825696	0.00710436	0.00151093	0.0013015	0.00140819	0.000399437	0.00193746			After (Scenario 1)	BEQchem = ci * REPi	BEQchem_nmol/sampler	0.00363672	0.00775086	0.00756496	0.00769349	0.00706154	0.00982864	0.00471558	0.00618122	0.00539311	0.00664735
			BEQbio_nmol/sampler	0.00802182	0.00799267	0.00693333	0.00366827	0.00611729	0.00932558	0.00650503	0.00734622	0.00355782	0.00660756					BEQbio_nmol/sampler	0.0112014	0.0515576	0.0140794	0.0171691	0.00823761	0.0193993	0.0141541	0.0232003	0.0236047	0.0202893
		Explicability of effect (%) = BEQchem/BEQbio * 100	Contribution of individual compounds (%)	22.9719	17.464	23.7755	22.5091	116.136	16.202	20.0075	19.1689	11.227	29.9402	6.95546			Explicability of effect (%) = BEQchem/BEQbio * 100	Contribution of individual compounds (%)	32.4666	15.0334	53.7307	44.8101	85.7231	50.665	33.316	26.6429	22.8476	40.5817	3.35048
			Number of contributing compounds (N)	39	33	32	35	41	36	37	39	31	35.8889					Number of contributing compounds (N)	16	17	17	16	17	16	16	16	17	16.4444
	After (Scenario 2)	BEQchem = ci * REPi	BEQchem_nmol/sampler	0.00164383	0.00117696	0.00129756	0.000586762	0.00672313	0.00107036	0.000876637	0.000989545	0.000232987	0.00162197			After (Scenario 2)	BEQchem = ci * REPi	BEQchem_nmol/sampler	0.00338127	0.00778713	0.00747886	0.00746132	0.00671835	0.00955104	0.00466488	0.00589763	0.00517608	0.0064574
			BEQbio_nmol/sampler	0.00802182	0.00799267	0.00693333	0.00366827	0.00611729	0.00932558	0.00650503	0.00734622	0.00355782	0.00660756					BEQbio_nmol/sampler	0.0112014	0.0515576	0.0140794	0.0171691	0.00823761	0.0193993	0.0141541	0.0232003	0.0236047	0.0202893
		Explicability of effect (%) = BEQchem/BEQbio * 100	Contribution of individual compounds (%)	20.492	14.7255	18.7148	15.9956	109.904	11.4777	13.4763	13.4701	6.5486	24.9782	1.99352			Explicability of effect (%) = BEQchem/BEQbio * 100	Contribution of individual compounds (%)	30.186	15.1037	53.1191	43.4578	81.557	49.234	32.9578	25.4205	21.9282	39.2182	1.98702
			Number of contributing compounds (N)	38	32	31	34	39	34	36	37	30	34.5556					Number of contributing compounds (N)	17	18	18	17	18	17	17	17	18	17.4444
	Šauer, P., Vrana, B., Escher, B.I., Grabic, R., Toušová, Z., Krauss, M., von der Ohe, P.C., König, M., Grabicová, K., Mikušová, P., Prokeš, R., Sobotka, J., Fialová, P., Novák, J., Brack, W., Hilscherová, K., 2023. Bioanalytical and chemical characterization of organic micropollutant mixtures in long-term exposed passive samplers from the Joint Danube Survey 4: Setting a baseline for water qualit…
	Prioritized compounds form our QSAR model															Prioritized compounds from our QSAR model
	QSAR model application	N=132		Sampling sites on the Danube River									Mean			QSAR model application	N=32		Sampling sites on the Danube River									Mean
				site 1 - Jochenstein, water dam	site 2 - Čunovo, dam of the water reservoir	site 3 - DS Budapest, M0 bridge	site 4 - Batina, bridge	site 5 - Pančevo, bridge	site 6 - Kladovo, jetty	site 7 - Vidin-Calafat, bridge	site 8 - Ruse, harbor	site 9 - Galati, water company							site 1 - Jochenstein, water dam	site 2 - Čunovo, dam of the water reservoir	site 3 - DS Budapest, M0 bridge	site 4 - Batina, bridge	site 5 - Pančevo, bridge	site 6 - Kladovo, jetty	site 7 - Vidin-Calafat, bridge	site 8 - Ruse, harbor	site 9 - Galati, water company
	Scenario 1	Number of inactives (N)		73	60	74	76	74	67	66	64	45	66.5556			Scenario 1	Number of inactives (N)		7	5	9	8	8	7	6	6	6	6.88889
		Number of actives (N)		5	5	5	5	6	6	5	7	5	5.44444				Number of actives (N)		6	7	7	6	7	6	6	6	7	6.44444
		Number of compounds with a not reliable (NR) priority (N)		22	18	24	24	22	22	21	20	16	21				Number of compounds with a not reliable (NR) priority (N)		15	15	15	15	15	15	14	15	13	14.6667
		Number of not detected chemicals (N)		32	49	29	27	30	37	40	41	66	39				Number of not detected chemicals (N)		4	5	1	3	2	4	6	5	6	4
		Overall difference before and after application of the model (%)		3.89436	5.0727	8.348	10.5417	8.21724	6.32733	8.87126	6.60724	4.71935	6.95546				Overall difference before and after application of the model (%)		4.23506	1.09701	3.42183	3.33949	7.89136	3.60187	2.03748	2.20489	2.32535	3.35048
	Scenario 2	Number of inactives (N)		67	55	68	70	68	62	61	60	41	61.3333			Scenario 2	Number of inactives (N)		7	5	9	8	8	7	6	6	6	6.88889
		Number of actives (N)		4	4	4	4	4	4	4	5	4	4.11111				Number of actives (N)		7	8	8	7	8	7	7	7	8	7.44444
		Number of compounds with a not reliable (NR) priority (N)		21	17	24	23	21	21	20	19	15	20.1111				Number of compounds with a not reliable (NR) priority (N)		14	14	14	14	14	14	13	14	12	13.6667
		Number of not detected chemicals (N)		32	49	29	27	30	37	40	41	66	39				Number of not detected chemicals (N)		4	5	1	3	2	4	6	5	6	4
		Number of cytotoxic chemicals (N)		8	7	8	8	9	8	7	7	6	7.55556				Number of cytotoxic chemicals (N)		0	0	0	0	0	0	0	0	0	0
		Overall difference before and after application of the model (%)		1.41443	2.33417	3.28722	4.02818	1.98517	1.60304	2.34002	0.908511	0.0409381	1.99352				Overall difference before and after application of the model (%)		1.95452	1.16735	2.81029	1.98722	3.72523	2.17091	1.67929	0.982498	1.40589	1.98702
	Final EC25 (µM) and REPEC25 values used for calculation of compound contribution based on predicted activity category						Name of sampling sites
	AhR activity category	Geomean EC25 from CompTox dataset used for REPEC25 calculation [µM]	REPEC25				site 1	site 2	site 3	site 4	site 5	site 6	site 7	site 8	site 9
	Medium-High	2.5	5.02796e-05				Jochenstein (DEU/AUT)	Čunovo (SVK)	Budapest (HUN)	Batina (HRV/SRB)	Pančevo (SRB)	Kladovo (SRB/ROU)	Vidin-Calafat (BGR/ROU)	Ruse (BGR/ROU)	Galati (ROU)
	High	0.5	0.000251398
	Medium	5	2.51398e-05
	Low	32	3.92809e-06

## Sheet: A4. External_dataset_validation
A4. Comparison of results from experimental testing of compounds from Goya-Jorge et al. (2020) and predictions from our QSAR model in two categories of AhR activity (Inactive/Active)
	STRUCTURAL IDENTIFIERS						AhR Agonist Activity
							Experimental testing Goya-Jorge et al. (2020) (https://pubmed.ncbi.nlm.nih.gov/32447110/)	our QSAR model
Supplier	ID (article)	CAS	PubChemCID	SMILES	IUPAC name	Common Name	ACTIVE (agonist)_INACTIVE (no agonist)	ACTIVE (agonist)_INACTIVE (no agonist)
cnam*	B01	488722-57-2	25233601	O=[N+](C1=CC=C(C2=NC3=CC=C(C)C=C3S2)C=C1)[O-]	6-methyl-2-(4-nitrophenyl)-1,3-benzothiazole	_	ACTIVE	ACTIVE
cnam*	B02	92-36-4	7087	NC1=CC=C(C2=NC3=CC=C(C)C=C3S2)C=C1	4-(6-methyl-1,3-benzothiazol-2-yl)aniline	_	ACTIVE	ACTIVE
cnam*	B03	1448780-07-1	79127491	NC1=CC=C(C2=NC3=CC=C(C)C=C3S2)C=C1[N+]([O-])=O	4-(6-methyl-2-benzothiazolyl)-2-nitro-Benzenamine	_	ACTIVE	ACTIVE
cnam*	B04	132064-21-2	14637895	NC1=CC=C(C2=NC3=CC=C(OC)C=C3S2)C=C1[N+]([O-])=O	4-(6-methoxy-1,3-benzothiazol-2-yl)-2-nitroaniline	_	ACTIVE	ACTIVE
cnam*	B05	488722-59-4	10107224	NC1=CC=C(C2=NC3=CC=C([N+]([O-])=O)C=C3S2)C=C1	4-(6-nitro-2-benzothiazolyl)-Benzenamine	_	ACTIVE	ACTIVE
cnam*	B06	1448780-06-0	79143205	NC1=NC=C(C2=NC3=CC=C(C)C=C3S2)C=C1	5-(6-methyl-2-benzothiazolyl)-2-Pyridinamine	_	ACTIVE	ACTIVE
cnam*	C01	81-81-2	54678486	O=C1C(C(C2=CC=CC=C2)CC(C)=O)=C(O)C3=C(O1)C=CC=C3	4-hydroxy-3-(3-oxo-1-phenylbutyl)chromen-2-one	Warfarin	INACTIVE	out of domain
cnam*	C02	109936-39-2	_	O=C1C(C(C2=CC=C([N+]([O-])=O)C=C2)CC(C)(OC)O3)=C3C4=C(O1)C=CC=C4	2-methoxy-2-methyl-4-(4-nitrophenyl)-3,4-dihydro-2H,5H-pyrano[3,2-c]chromen-5-one	_	INACTIVE	out of domain
cnam*	C03	2230787-75-2	_	O=C1C(C(C2=CC=C(C(F)(F)F)C=C2)CC(C)(OC)O3)=C3C4=C(O1)C=CC=C4	2-methoxy-2-methyl-4-(4-(trifluoromethyl)phenyl)-3,4-dihydro-2H,5H-pyrano[3,2-c]chromen-5-one	_	INACTIVE	out of domain
Sharlau	P01	87-66-1	1057	C1=CC(=C(C(=C1)O)O)O	benzene-1,2,3-triol	Pyrogallol	ACTIVE	out of domain
Sigma Aldrich	P02	452-86-8	9958	CC1=CC(=C(C=C1)O)O	4-methylbenzene-1,2-diol	4-Methylcatechol	ACTIVE	ACTIVE
Sigma Aldrich	P03	2478-38-8	17198	CC(=O)C1=CC(=C(C(=C1)OC)O)OC	1-(4-hydroxy-3,5-dimethoxyphenyl)ethanone	Acetosyringone	INACTIVE	out of domain
Sigma Aldrich	P04	119-36-8	4133	COC(=O)C1=CC=CC=C1O	methyl 2-hydroxybenzoate	Methyl salicylate	INACTIVE	INACTIVE
Sigma Aldrich	P05	530-57-4	10742	COC1=CC(=CC(=C1O)OC)C(=O)O	4-hydroxy-3,5-dimethoxybenzoic acid	Syringic acid	INACTIVE	INACTIVE
Acros Organic	P06	499-75-2	10364	CC1=C(C=C(C=C1)C(C)C)O	2-methyl-5-propan-2-ylphenol	Carvacrol	INACTIVE	INACTIVE
Acros Organic	P07	7400-08-0	637542	C1=CC(=CC=C1C=CC(=O)O)O	(E)-3-(4-hydroxyphenyl)prop-2-enoic acid	p-Coumaric acid	INACTIVE	INACTIVE
Sigma Aldrich	P08	331-39-5	689043	C1=CC(=C(C=C1C=CC(=O)O)O)O	(E)-3-(3,4-dihydroxyphenyl)prop-2-enoic acid	Caffeic acid	INACTIVE	INACTIVE
Sigma Aldrich	P09	1135-24-6	445858	COC1=C(C=CC(=C1)C=CC(=O)O)O	(E)-3-(4-hydroxy-3-methoxyphenyl)prop-2-enoic acid	Ferulic acid	INACTIVE	INACTIVE
Sigma Aldrich	P10	458-37-7	969516	COC1=C(C=CC(=C1)C=CC(=O)CC(=O)C=CC2=CC(=C(C=C2)O)OC)O	(1E,6E)-1,7-bis(4-hydroxy-3-methoxyphenyl)hepta-1,6-diene-3,5-dione	Curcumin	INACTIVE	out of domain
Sigma Aldrich	P11	476-66-4	5281855	C1=C2C3=C(C(=C1O)O)OC(=O)C4=CC(=C(C(=C43)OC2=O)O)O	6,7,13,14-tetrahydroxy-2,9-dioxatetracyclo[6.6.2.04,16.011,15]hexadeca-1(15),4,6,8(16),11,13-hexaene-3,10-dione	Ellagic acid	INACTIVE	out of domain
Acros Organic	P12	1401-55-4	16129778	C1=C(C=C(C(=C1O)O)O)C(=O)OC2=CC(=CC(=C2O)O)C(=O)OCC3C(C(C(C(O3)OC(=O)C4=CC(=C(C(=C4)OC(=O)C5=CC(=C(C(=C5)O)O)O)O)O)OC(=O)C6=CC(=C(C(=C6)OC(=O)C7=CC(=C(C(=C7)O)O)O)O)O)OC(=O)C8=CC(=C(C(=C8)OC(=O)C9=CC(=C(C(=C9)O)O)O)O)O)OC(=O)C1=CC(=C(C(=C1)OC(=O)C1=CC(=C(C(=C1)O)O)O)O)O	[2,3-dihydroxy-5-[[(2R,3R,4S,5R,6S)-3,4,5,6-tetrakis[[3,4-dihydroxy-5-(3,4,5-trihydroxybenzoyl)oxybenzoyl]oxy]oxan-2-yl]methoxycarbonyl]phenyl] 3,4,5-trihydroxybenzoate	Tannic acid	INACTIVE	not available
Sigma Aldrich	P13	989-51-5	65064	C1C(C(OC2=CC(=CC(=C21)O)O)C3=CC(=C(C(=C3)O)O)O)OC(=O)C4=CC(=C(C(=C4)O)O)O	[(2R,3R)-5,7-dihydroxy-2-(3,4,5-trihydroxyphenyl)-3,4-dihydro-2H-chromen-3-yl] 3,4,5-trihydroxybenzoate	Epigallocatechin gallate	INACTIVE	INACTIVE
Sigma Aldrich	P14	2957-21-3	348130	COC1=CC(=C2C(=O)CC(OC2=C1)C3=CC=C(C=C3)O)O	5-hydroxy-2-(4-hydroxyphenyl)-7-methoxy-2,3-dihydrochromen-4-one	Sakuranetin	INACTIVE	ACTIVE
Sigma Aldrich	P15	520-33-2	72281	COC1=C(C=C(C=C1)C2CC(=O)C3=C(C=C(C=C3O2)O)O)O	(2S)-5,7-dihydroxy-2-(3-hydroxy-4-methoxyphenyl)-2,3-dihydrochromen-4-one	Hesperetin	ACTIVE	ACTIVE
Sigma Aldrich	P16	10236-47-2	442428	CC1C(C(C(C(O1)OC2C(C(C(OC2OC3=CC(=C4C(=O)CC(OC4=C3)C5=CC=C(C=C5)O)O)CO)O)O)O)O)O	(2S)-7-[(2S,3R,4S,5S,6R)-4,5-dihydroxy-6-(hydroxymethyl)-3-[(2S,3R,4R,5R,6S)-3,4,5-trihydroxy-6-methyloxan-2-yl]oxyoxan-2-yl]oxy-5-hydroxy-2-(4-hydroxyphenyl)-2,3-dihydrochromen-4-one	Naringin	INACTIVE	INACTIVE
Sigma Aldrich	P17	520-26-3	10621	CC1C(C(C(C(O1)OCC2C(C(C(C(O2)OC3=CC(=C4C(=O)CC(OC4=C3)C5=CC(=C(C=C5)OC)O)O)O)O)O)O)O)O	(2S)-5-hydroxy-2-(3-hydroxy-4-methoxyphenyl)-7-[(2S,3R,4S,5S,6R)-3,4,5-trihydroxy-6-[[(2R,3R,4R,5R,6S)-3,4,5-trihydroxy-6-methyloxan-2-yl]oxymethyl]oxan-2-yl]oxy-2,3-dihydrochromen-4-one	Hesperidin	ACTIVE	ACTIVE
Sigma Aldrich	P18	520-36-5	5280443	C1=CC(=CC=C1C2=CC(=O)C3=C(C=C(C=C3O2)O)O)O	5,7-dihydroxy-2-(4-hydroxyphenyl)chromen-4-one	Apigenin	ACTIVE	ACTIVE
Sigma Aldrich	P19	529-53-3	5281697	C1=CC(=CC=C1C2=CC(=O)C3=C(O2)C=C(C(=C3O)O)O)O	5,6,7-trihydroxy-2-(4-hydroxyphenyl)chromen-4-one	Scutellarein	ACTIVE	ACTIVE
Sigma Aldrich	P20	30370-87-7	5481224	C1C(C(C(C(O1)OC2=C(OC3=CC(=CC(=C3C2=O)O)O)C4=CC(=C(C=C4)O)O)O)O)O	2-(3,4-dihydroxyphenyl)-5,7-dihydroxy-3-[(2S,3R,4S,5S)-3,4,5-trihydroxyoxan-2-yl]oxychromen-4-one	Quercetin 3-arabinoside	ACTIVE	out of domain
Sigma Aldrich	P21	153-18-4	5280805	CC1C(C(C(C(O1)OCC2C(C(C(C(O2)OC3=C(OC4=CC(=CC(=C4C3=O)O)O)C5=CC(=C(C=C5)O)O)O)O)O)O)O)O	2-(3,4-dihydroxyphenyl)-5,7-dihydroxy-3-[(2S,3R,4S,5S,6R)-3,4,5-trihydroxy-6-[[(2R,3R,4R,5R,6S)-3,4,5-trihydroxy-6-methyloxan-2-yl]oxymethyl]oxan-2-yl]oxychromen-4-one	Rutin	INACTIVE	out of domain
Sigma Aldrich	P22	446-72-0	5280961	C1=CC(=CC=C1C2=COC3=CC(=CC(=C3C2=O)O)O)O	5,7-dihydroxy-3-(4-hydroxyphenyl)chromen-4-one	Genistein	INACTIVE	ACTIVE
Sigma Aldrich	T1	2415-24-9	91520	C1=COC(C2C1C(C3C2(O3)CO)O)OC4C(C(C(C(O4)CO)O)O)O	(2S,3R,4S,5S,6R)-2-[[(1S,2S,4S,5S,6R,10S)-5-hydroxy-2-(hydroxymethyl)-3,9-dioxatricyclo[4.4.0.02,4]dec-7-en-10-yl]oxy]-6-(hydroxymethyl)oxane-3,4,5-triol	Catalpol	ACTIVE	INACTIVE
Sigma Aldrich	T2	545-48-2	101761	CC1(CCC2(CCC3(C(=CCC4C3(CCC5C4(CCC(C5(C)C)O)C)C)C2C1)C)CO)C	(3S,4aR,6aR,6bS,8aS,12aS,14aR,14bR)-8a-(hydroxymethyl)-4,4,6a,6b,11,11,14b-heptamethyl-1,2,3,4a,5,6,7,8,9,10,12,12a,14,14a-tetradecahydropicen-3-ol	(+)-Erythrodiol	INACTIVE	INACTIVE
Sigma Aldrich	T3	508-02-1	10494	CC1(CCC2(CCC3(C(=CCC4C3(CCC5C4(CCC(C5(C)C)O)C)C)C2C1)C)C(=O)O)C	(4aS,6aR,6aS,6bR,8aR,10S,12aR,14bS)-10-hydroxy-2,2,6a,6b,9,9,12a-heptamethyl-1,3,4,5,6,6a,7,8,8a,10,11,12,13,14b-tetradecahydropicene-4a-carboxylic acid	Oleanolic acid	INACTIVE	INACTIVE
Sigma Aldrich	T4	73039-13-1	156099	CC1C(C(C(C(O1)OC2C(COC(C2O)OC3C(OC(C(C3O)O)OC4C(C(COC4OC(=O)C56CCC(CC5C7=CCC8C9(CCC(C(C9CCC8(C7(CC6O)C)C)(C)C)OC1C(C(C(C(O1)CO)O)O)O)C)(C)C)O)O)C)O)O)O)O	[3-[5-[3,5-dihydroxy-4-(3,4,5-trihydroxy-6-methyloxan-2-yl)oxyoxan-2-yl]oxy-3,4-dihydroxy-6-methyloxan-2-yl]oxy-4,5-dihydroxyoxan-2-yl] 5-hydroxy-2,2,6a,6b,9,9,12a-heptamethyl-10-[3,4,5-trihydroxy-6-(hydroxymethyl)oxan-2-yl]oxy-1,3,4,5,6,6a,7,8,8a,10,11,12,13,14b-tetradecahydropicene-4a-carboxylate	Chrysanthellin A	INACTIVE	INACTIVE
Sigma Aldrich	T5	638-95-9	73170	CC1CCC2(CCC3(C(=CCC4C3(CCC5C4(CCC(C5(C)C)O)C)C)C2C1C)C)C	(3S,4aR,6aR,6bS,8aR,11R,12S,12aR,14aR,14bR)-4,4,6a,6b,8a,11,12,14b-octamethyl-2,3,4a,5,6,7,8,9,10,11,12,12a,14,14a-tetradecahydro-1H-picen-3-ol	α-Amirin	INACTIVE	INACTIVE
Sigma Aldrich	T6	545-47-1	259846	CC(=C)C1CCC2(C1C3CCC4C5(CCC(C(C5CCC4(C3(CC2)C)C)(C)C)O)C)C	(1R,3aR,5aR,5bR,7aR,9S,11aR,11bR,13aR,13bR)-3a,5a,5b,8,8,11a-hexamethyl-1-prop-1-en-2-yl-1,2,3,4,5,6,7,7a,9,10,11,11b,12,13,13a,13b-hexadecahydrocyclopenta[a]chrysen-9-ol	Lupeol	INACTIVE	INACTIVE
Sigma Aldrich	T7	473-98-3	72326	CC(=C)C1CCC2(C1C3CCC4C5(CCC(C(C5CCC4(C3(CC2)C)C)(C)C)O)C)CO	(1R,3aS,5aR,5bR,7aR,9S,11aR,11bR,13aR,13bR)-3a-(hydroxymethyl)-5a,5b,8,8,11a-pentamethyl-1-prop-1-en-2-yl-1,2,3,4,5,6,7,7a,9,10,11,11b,12,13,13a,13b-hexadecahydrocyclopenta[a]chrysen-9-ol	(+)-Betulin	INACTIVE	INACTIVE
Sigma Aldrich	T8	472-15-1	64971	CC(=C)C1CCC2(C1C3CCC4C5(CCC(C(C5CCC4(C3(CC2)C)C)(C)C)O)C)C(=O)O	(1R,3aS,5aR,5bR,7aR,9S,11aR,11bR,13aR,13bR)-9-hydroxy-5a,5b,8,8,11a-pentamethyl-1-prop-1-en-2-yl-1,2,3,4,5,6,7,7a,9,10,11,11b,12,13,13a,13b-hexadecahydrocyclopenta[a]chrysene-3a-carboxylic acid	(+)-Betulinic acid	INACTIVE	INACTIVE
Sigma Aldrich	T9	474-62-4	173183	CC(C)C(C)CCC(C)C1CCC2C1(CCC3C2CC=C4C3(CCC(C4)O)C)C	(3S,8S,9S,10R,13R,14S,17R)-17-[(2R,5R)-5,6-dimethylheptan-2-yl]-10,13-dimethyl-2,3,4,7,8,9,11,12,14,15,16,17-dodecahydro-1H-cyclopenta[a]phenanthren-3-ol	Campesterol	INACTIVE	INACTIVE
